# Supplementary material for: Stable Isotope Tracing Reveals an Altered Fate of Glucose in N-Acetyltransferase 1 Knockout Breast Cancer Cells
Source: Genes (Basel). 2023 Mar 31;14(4):843. doi: 10.3390/genes14040843 (PMC10137864; doi:10.3390/genes14040843)
Supplement: Supplementary file 1 [file genes-14-00843-s001.zip]

Archive with 3 entries (3 files):
- Supplementary Tables/supplementary_table1.xlsx
- Supplementary Tables/supplementary_table2.xlsx
- Supplementary Tables/supplementary_table3.xlsx
