# Supplementary material for: Stable Isotope Tracing Reveals an Altered Fate of Glucose in N-Acetyltransferase 1 Knockout Breast Cancer Cells
Source: Genes (Basel). 2023 Mar 31;14(4):843. doi: 10.3390/genes14040843 (PMC10137864; doi:10.3390/genes14040843)
Supplement: Supplementary file 1 [file genes-14-00843-s001.zip › Supplementary Tables/supplementary_table1.xlsx]

## Sheet: Sheet1
DAVID_Scr_9-14	Intensity	Retention time	DAVID_Cri_2-19_9-14	Intensity	Retention time	DAVID_Cri_5-50_9-14	Intensity	Retention time	DAVID_Scr_9-17	Intensity	Retention time	DAVID_Cri_2-19_9-17	Intensity	Retention time	DAVID_Cri_5-50_9-17	Intensity	Retention time	DAVID_Scr_9-19	Intensity	Retention time	DAVID_Cri_2-19_9-19	Intensity	Retention time	DAVID_Cri_5-50_9-19	Intensity	Retention time	DAVID_Scr_9-23	Intensity	Retention time	DAVID_Cri_2-19_9-23	Intensity	Retention time	DAVID_Cri_5-50_9-23	Intensity	Retention time	InHouse_CAS	Name	RT_min	MetSign_ID	Stable_iso_Labeling
295.228	973036	20.3745	295.228	789494	20.377	295.228	897231	20.3761	295.228	779133	20.3698	295.228	491355	20.4137	295.228	944601	20.416	295.228	861357	20.3739	295.228	525665	20.4104	295.228	974276	20.372	295.228	952604	20.4157	295.228	483531	20.3782	295.228	1.03483e+06	20.4113	InHouse	(±)9-HODE;(±)13-HODE	20.41	C18H32O3-[M+H-]-{M0}(0.99974)(Niso-2)	None
0	0	0	0	0	0	0	0	0	0	0	0	296.232	64870.4	20.4137	0	0	0	0	0	0	0	0	0	0	0	0	0	0	0	296.231	64387.5	20.3758	0	0	0	InHouse*,*InHouse*,*InHouse	(±)9-HODE;(±)13-HODE	20.41*,*20.41*,*20.41	C18H32O3-[M+H-]-13C-1-{M0}(0.98322)(Niso-1)	13C_1
175.061	1.0486e+06	4.78509	175.061	2.6235e+06	4.7923	175.062	3.18565e+06	4.79098	175.062	1.58138e+06	4.78224	175.061	1.64055e+06	4.78485	175.062	954331	4.79269	175.061	1.96227e+06	4.78809	175.061	1.40908e+06	4.78402	175.062	769366	4.78514	175.061	3.12797e+06	4.78843	175.061	949867	4.77588	175.062	1.22434e+06	4.78847	CD	(2S)-2-Isopropylmalate	4.784	C7H12O5-[M+H-]-{M0}(0.99939)(Niso-2)	None
179.075	1.03463e+06	4.81338	179.075	1.31127e+06	4.81588	179.075	764619	4.81691	179.075	1.09626e+06	4.81289	179.075	1.07918e+06	4.81078	179.075	1.12948e+06	4.82097	179.075	1.29481e+06	4.81402	179.075	979679	4.81231	179.075	1.06003e+06	4.81579	179.075	1.97069e+06	4.81672	179.075	1.78623e+06	4.81595	179.075	1.49942e+06	4.8144	CD*,*CD	(2S)-2-Isopropylmalate	4.784*,*4.784	C7H12O5-[M+H-]-13C-4-{M0}(0.99946)(Niso-1)	13C_4
0	0	0	180.079	9097.11	4.81588	0	0	0	0	0	0	0	0	0	180.078	21320.6	4.82097	180.079	8429.85	4.81638	0	0	0	0	0	0	180.078	28030.6	4.81672	180.079	17038.9	4.81831	180.078	36364.2	4.8144	CD*,*CD*,*CD	(2S)-2-Isopropylmalate	4.784*,*4.784*,*4.784	C7H12O5-[M+H-]-13C-5-{M0}(0.99974)(Niso-1)	13C_5
145.099	6.77e+06	8.5198	145.099	1.71383e+07	8.51796	145.098	1.11287e+07	8.52074	145.099	6.44041e+06	8.52057	145.099	1.13301e+07	8.51719	145.099	9.27966e+06	8.52201	145.099	5.9936e+06	8.52332	145.099	8.33856e+06	8.51546	145.099	1.33882e+07	8.51862	145.099	9.97694e+06	8.52221	145.099	9.00041e+06	8.52127	145.099	1.16184e+07	8.51678	CD	(3S,5S)-3,5-Diaminohexanoate	8.493	C6H14N2O2-[M+H-]-{M0}(0.99744)(Niso-1)	None
146.102	614686	8.51745	0	0	0	146.102	59723	8.4394	146.102	434315	8.52057	146.102	896490	8.51954	146.102	570322	8.52201	0	0	0	146.102	522041	8.51075	146.102	182497	8.46794	146.102	641219	8.52221	146.102	508266	8.52127	146.102	851827	8.51442	CD	(3S,5S)-3,5-Diaminohexanoate	8.493	C6H14N2O2-[M+H-]-13C-1-{M0}(0.99815)(Niso-1)	13C_1
103.04	2.45651e+06	4.12993	103.04	1.07074e+07	4.13083	103.04	8.72262e+06	4.12646	103.04	6.19921e+06	4.13407	103.04	1.97932e+06	4.12727	103.04	4.50627e+06	4.13524	103.04	1.113e+07	4.12842	103.04	1.90834e+06	4.13346	103.04	3.1423e+06	4.13543	103.04	1.98042e+07	4.13114	0	0	0	103.04	3.40292e+06	4.124	CD	(R)-2-Hydroxybutyric acid	4.15	C4H8O3-[M+H-]-{M0}(0.9991)(Niso-1)	None
0	0	0	104.044	65248.9	4.24022	104.044	101256	4.12881	104.044	53247	4.19157	0	0	0	0	0	0	0	0	0	0	0	0	0	0	0	104.044	44970.1	4.06659	0	0	0	0	0	0	CD	(R)-2-Hydroxybutyric acid	4.15	C4H8O3-[M+H-]-13C-1-{M0}(0.99949)(Niso-1)	13C_1
157.037	7.259e+06	5.88395	157.037	8.55331e+06	5.88904	157.037	1.03638e+07	5.88449	157.037	5.27021e+06	5.88154	157.037	8.58636e+06	5.88592	157.037	1.02662e+07	5.88814	157.037	5.52303e+06	5.88428	157.037	7.63708e+06	5.88522	157.037	9.55264e+06	5.88555	157.037	7.69664e+06	5.88462	157.037	7.08814e+06	5.88645	157.037	7.98017e+06	5.88597	CD	(S)-(+)-Allantoin	5.88	C4H6N4O3-[M+H-]-{M0}(0.9984)(Niso-1)	None
158.04	137531	5.8816	158.041	346424	5.88904	158.04	148347	5.87978	158.041	154251	5.87683	158.04	338616	5.8812	158.04	268814	5.89521	158.04	151795	5.889	158.041	103131	5.88522	158.04	255280	5.88084	158.04	244781	5.88698	158.04	246310	5.88409	158.04	363590	5.87654	CD	(S)-(+)-Allantoin	5.88	C4H6N4O3-[M+H-]-13C-1-{M0}(0.99895)(Niso-1)	13C_1
129.056	2.88301e+06	11.0246	129.056	1.26784e+07	11.0266	129.056	1.64296e+07	11.025	129.056	7.28163e+06	11.0078	129.056	3.52094e+06	11.0261	129.056	7.31508e+06	11.0348	129.056	1.31723e+07	11.022	129.056	1.23338e+06	11.0129	129.056	2.59647e+06	11.0046	129.056	1.7746e+07	11.0517	129.056	499712	11.0164	129.056	4.36444e+06	11.0464	CD	(S)-3-Methyl-2-oxopentanoate	11.038	C6H10O3-[M+H-]-{M0}(0.99997)(Niso-2)	None
129.056	1.93602e+06	2.21423	129.056	8.98076e+06	2.2141	129.056	1.13247e+07	2.21718	129.056	4.29152e+06	2.21104	129.056	2.39823e+06	2.21401	129.056	4.97693e+06	2.2171	129.056	9.19079e+06	2.21549	129.056	1.27146e+06	2.20978	129.056	1.74193e+06	2.21263	129.056	1.26943e+07	2.21698	129.056	538300	2.21579	129.056	2.86495e+06	2.2113	CD*,*InHouse	4-Methyl-2-oxovaleric acid	2.203*,*2.21	C6H10O3-[M+H-]-{M0}(0.99997)(Niso-2)	None
271.228	515423	20.827	271.228	582610	20.8295	271.228	642440	20.831	271.228	1.01318e+06	20.8247	271.228	521292	20.8286	271.228	520618	20.8331	271.228	572005	20.8264	271.228	503608	20.8252	271.228	483925	20.8269	271.228	471970	20.8306	271.228	601657	20.8307	271.228	445726	20.8285	CD	16-Hydroxyhexadecanoic acid	20.829	C16H32O3-[M+H-]-{M0}(0.99976)(Niso-2)	None
147.03	2.04852e+07	1.64532	147.03	3.62037e+07	1.64758	147.03	1.8432e+07	1.63889	147.03	9.39345e+06	1.62088	147.03	4.43714e+07	1.63653	147.03	3.09315e+07	1.65763	147.03	1.82404e+07	1.66632	147.03	4.68307e+07	1.64782	147.03	3.35824e+07	1.6367	147.03	2.3021e+07	1.71801	147.03	4.07451e+07	1.63585	147.03	3.9767e+07	1.68092	CD	2-Hydroxy glutaric acid	1.675	C5H8O5-[M+H-]-{M0}(0.99994)(Niso-2)	None
149.037	3.8978e+06	1.64532	149.037	6.94429e+06	1.64758	149.037	2.68922e+06	1.63889	149.037	1.7705e+06	1.62088	149.037	9.04131e+06	1.63653	149.037	4.40309e+06	1.65763	149.037	3.50343e+06	1.66632	149.037	9.15219e+06	1.64782	149.037	5.76733e+06	1.6367	0	0	0	149.037	7.72978e+06	1.63585	149.037	5.76045e+06	1.68092	CD	2-Hydroxy glutaric acid	1.675	C5H8O5-[M+H-]-13C-2-{M0}(0.99995)(Niso-2)	13C_2
150.04	962527	1.64532	150.04	1.16536e+06	1.64758	150.04	442507	1.63889	150.04	472013	1.62324	150.04	1.65342e+06	1.63653	150.04	611751	1.65763	150.04	746669	1.66632	150.04	2.00047e+06	1.64546	150.04	727358	1.6367	150.04	827859	1.71801	150.04	1.31349e+06	1.63585	150.04	704668	1.68092	CD	2-Hydroxy glutaric acid	1.675	C5H8O5-[M+H-]-13C-3-{M0}(0.99995)(Niso-2)	13C_3
151.044	1.31233e+06	1.64532	151.044	1.46201e+06	1.64758	151.044	353074	1.63889	151.044	638609	1.62088	151.044	2.12755e+06	1.63653	151.044	650129	1.65763	151.044	1.27008e+06	1.66868	151.044	2.11944e+06	1.64782	151.044	784700	1.63906	151.044	1.21588e+06	1.71801	151.044	1.57264e+06	1.63585	151.044	856611	1.68092	CD	2-Hydroxy glutaric acid	1.675	C5H8O5-[M+H-]-13C-4-{M0}(0.99995)(Niso-2)	13C_4
152.047	878319	1.64532	152.047	826787	1.64758	152.047	93003.8	1.64125	152.047	321108	1.62324	152.047	1.16613e+06	1.63888	152.047	287025	1.65999	152.047	847619	1.66632	152.047	1.29076e+06	1.64782	152.047	324788	1.63906	152.047	824703	1.71801	152.047	902683	1.63585	152.047	313932	1.68092	CD	2-Hydroxy glutaric acid	1.675	C5H8O5-[M+H-]-13C-5-{M0}(0.99996)(Niso-1)	13C_5
148.034	344158	1.64532	148.034	180138	1.70022	0	0	0	148.034	205850	1.62088	148.034	708480	1.63653	148.034	299506	1.65763	148.034	151970	1.66632	148.034	425798	1.70517	148.034	632838	1.6367	148.034	205270	1.71801	148.034	611526	1.63585	148.034	147587	1.68092	CD*,*CD	2-Hydroxy glutaric acid	1.675*,*1.675	C5H8O5-[M+H-]-13C-1-{M0}(0.99994)(Niso-2)	13C_1
227.056	176192	4.75356	227.056	315190	4.75842	227.057	443105	4.75712	227.057	207504	4.75073	227.056	331656	4.75569	227.056	250043	4.75645	227.056	302209	4.7566	227.056	220599	4.7572	227.057	290559	4.75126	227.056	518331	4.75697	227.056	130038	4.75376	227.057	125726	4.75461	CD	2-Hydroxy-3-carboxy-6-oxo-7-methylocta-2,4-dienoate	4.762	C10H12O6-[M+H-]-{M0}(0.99436)(Niso-1)	None
131.072	496898	12.4632	131.072	1.70162e+06	12.4517	131.072	2.25439e+06	12.4618	131.072	1.02685e+06	12.4526	131.072	557655	12.4572	131.072	1.23067e+06	12.4658	131.072	1.87644e+06	12.4573	131.072	292384	12.4537	131.072	466486	12.4493	131.072	2.64103e+06	12.4782	0	0	0	131.072	881625	12.4737	CD	2-Hydroxycaproic acid	12.473	C6H12O3-[M+H-]-{M0}(0.99795)(Niso-1)	None
157.051	2.22852e+06	4.17799	157.051	1.20892e+07	4.18129	157.051	1.18336e+07	4.18162	157.051	4.24601e+06	4.17742	157.051	2.83394e+06	4.17775	157.051	5.46689e+06	4.18095	157.051	1.35242e+07	4.17879	157.051	1.19673e+06	4.17924	157.051	2.13676e+06	4.17884	157.051	1.60912e+07	4.17916	157.051	711808	4.17815	157.051	4.87582e+06	4.17115	CD	2-Isopropylmaleate	4.167	C7H10O4-[M+H-]-{M0}(0.99957)(Niso-2)	None
101.025	656166	9.76286	101.025	1.89952e+06	9.78091	101.024	2.52067e+06	9.76016	0	0	0	101.025	806775	9.77181	101.025	1.81388e+06	9.7463	101.025	2.63736e+06	9.76815	0	0	0	0	0	0	101.025	2.47073e+06	9.75327	0	0	0	101.025	934344	9.76284	CD	2-Ketobutyric acid	9.753	C4H6O3-[M+H-]-{M0}(0.99977)(Niso-2)	None
0	0	0	102.028	490.446	9.78327	102.028	4628.8	9.76016	0	0	0	0	0	0	102.028	11101.1	9.66488	102.028	15647.2	9.69624	0	0	0	102.028	10276	9.65414	102.028	37357.9	9.75563	0	0	0	102.028	11459.1	9.75448	CD	2-Ketobutyric acid	9.753	C4H6O3-[M+H-]-13C-1-{M0}(0.9995)(Niso-1)	13C_1
159.03	944800	5.14467	159.03	1.81335e+06	5.1425	159.03	1.22482e+06	5.14349	159.03	1.11827e+06	5.13717	159.03	345416	5.14207	159.03	826044	5.14747	159.03	3.15052e+06	5.14285	159.03	298143	5.15067	159.03	1.55698e+06	5.13528	159.03	2.03639e+06	5.15727	159.03	566796	5.14491	159.03	780076	5.15494	CD	2-Oxoadipate	5.152	C6H8O5-[M+H-]-{M0}(0.99798)(Niso-1)	None
145.015	1.02455e+06	5.06124	145.015	3.34957e+06	5.05905	145.015	3.84879e+06	5.06239	145.015	2.21659e+06	5.06313	145.015	1.67829e+06	5.06335	145.015	1.84352e+06	5.06406	145.015	3.39627e+06	5.06179	145.015	1.27496e+06	5.07667	145.015	1.21525e+06	5.06365	145.015	3.85732e+06	5.06446	0	0	0	145.015	671175	5.06449	CD	2-Oxoglutarate	5.133	C5H6O5-[M+H-]-{M0}(0.99861)(Niso-1)	None
221.045	290477	14.3673	221.046	358739	14.3606	221.045	460837	14.3679	221.046	306565	14.3644	221.046	326392	14.3637	221.045	212479	14.372	221.046	414229	14.3608	221.046	131883	14.3675	221.046	256831	14.3789	221.046	291000	14.3757	221.045	105067	14.3225	221.046	247709	14.3699	CD	2-Succinylbenzoate	14.389	C11H10O5-[M+H-]-{M0}(0.9932)(Niso-1)	None
165.056	617486	17.6027	165.056	1.51219e+06	17.6051	165.056	1.82636e+06	17.6046	165.056	1.03989e+06	17.6002	165.056	603390	17.6041	165.056	909400	17.6066	165.056	1.64851e+06	17.6043	165.056	490026	17.6033	165.056	665071	17.6026	165.056	1.58584e+06	17.6064	165.056	369585	17.6063	165.056	715517	17.6017	CD	3-(4-Hydroxyphenyl)propionic acid	17.617	C9H10O3-[M+H-]-{M0}(0.99543)(Niso-1)	None
0	0	0	0	0	0	0	0	0	0	0	0	0	0	0	0	0	0	173.082	10761.9	17.5397	173.083	5421.78	17.5693	0	0	0	0	0	0	0	0	0	0	0	0	CD	3-(4-Hydroxyphenyl)propionic acid	17.617	C9H10O3-[M+H-]-13C-8-{M0}(0.99993)(Niso-1)	13C_8
159.067	6.00339e+06	4.69698	159.067	1.36654e+07	4.69949	159.067	1.69952e+07	4.70054	159.067	7.52849e+06	4.69415	159.067	4.11627e+06	4.69675	159.067	9.84897e+06	4.69988	159.067	1.55185e+07	4.69767	159.067	2.63016e+06	4.69591	159.067	6.10089e+06	4.69468	159.067	2.20112e+07	4.69803	159.067	4.34089e+06	4.69954	159.067	7.18548e+06	4.69567	CD	3,3-Dimethylglutaric acid	4.68	C7H12O4-[M+H-]-{M0}(0.99995)(Niso-2)	None
0	0	0	160.07	48783.8	4.6382	0	0	0	0	0	0	160.07	139779	4.6944	0	0	0	160.07	44728.4	4.61671	160.07	94185	4.69591	0	0	0	0	0	0	160.07	33586.5	4.63743	160.07	44101.3	4.69567	CD*,*CD	3,3-Dimethylglutaric acid	4.68*,*4.68	C7H12O4-[M+H-]-13C-1-{M0}(0.99796)(Niso-1)	13C_1
189.041	733124	1.69794	189.041	2.55955e+06	1.70493	189.041	3.36583e+06	1.68205	189.041	1.43354e+06	1.65388	189.041	930342	1.68908	189.041	1.71796e+06	1.71733	189.041	2.69263e+06	1.74249	189.041	433314	1.70752	189.041	668713	1.69163	0	0	0	189.041	414857	1.68843	189.041	1.3695e+06	1.75944	CD	3-Dehydroquinate	1.715	C7H10O6-[M+H-]-{M0}(0.99724)(Niso-1)	None
0	0	0	191.047	144423	1.69786	191.046	123972	1.67189	0	0	0	0	0	0	0	0	0	0	0	0	0	0	0	191.046	151159	1.6822	0	0	0	191.047	93091.1	1.66178	0	0	0	CD*,*CD	3-Dehydroquinate	1.715*,*1.715	C7H10O6-[M+H-]-13C-2-{M0}(0.99858)(Niso-1)	13C_2
193.053	76624.4	1.69558	193.053	436513	1.69315	193.053	300649	1.66482	0	0	0	193.053	669533	1.66953	193.053	276403	1.71025	0	0	0	193.053	492832	1.69574	193.053	695638	1.67748	0	0	0	193.053	615465	1.67121	193.053	457380	1.77123	CD*,*CD	3-Dehydroquinate	1.715*,*1.715	C7H10O6-[M+H-]-13C-4-{M0}(0.99946)(Niso-1)	13C_4
161.046	8.18978e+06	5.01409	161.046	3.16444e+07	5.01426	161.046	2.77093e+07	5.0176	161.046	1.90635e+07	5.01127	161.046	1.27381e+07	5.01385	161.046	1.67157e+07	5.01928	161.046	3.24762e+07	5.01464	161.046	5.23979e+06	5.01302	161.046	7.77346e+06	5.01414	161.046	3.34921e+07	5.01731	161.046	9.29705e+06	5.01432	161.046	1.19041e+07	5.01499	CD	3-Hydroxy-3-methylglutaric acid	5.013	C6H10O5-[M+H-]-{M0}(0.99994)(Niso-2)	None
162.049	4724.37	5.01409	0	0	0	162.049	513460	5.01524	0	0	0	0	0	0	0	0	0	0	0	0	162.049	256818	5.01067	0	0	0	0	0	0	0	0	0	162.049	318822	5.01263	CD	3-Hydroxy-3-methylglutaric acid	5.013	C6H10O5-[M+H-]-13C-1-{M0}(-0.1936)(Niso-2)	13C_1
163.053	796514	5.01409	163.052	466880	5.01426	163.052	362853	5.01524	163.053	640703	5.01363	163.053	1.02073e+06	5.01621	163.052	371785	5.01928	163.053	1.26901e+06	5.01229	163.053	701349	5.01067	163.053	515246	5.01414	163.052	1.48758e+06	5.01495	163.053	591351	5.01432	163.053	612433	5.01263	CD	3-Hydroxy-3-methylglutaric acid	5.013	C6H10O5-[M+H-]-13C-2-{M0}(0.99994)(Niso-2)	13C_2
164.056	15978.5	5.01645	0	0	0	0	0	0	164.056	2624.11	5.008	164.056	60623.5	5.01857	0	0	0	164.056	29550.4	5.01936	164.056	13498.5	5.01538	0	0	0	0	0	0	0	0	0	0	0	0	CD	3-Hydroxy-3-methylglutaric acid	5.013	C6H10O5-[M+H-]-13C-3-{M0}(0.99995)(Niso-2)	13C_3
165.059	1.27393e+06	5.01173	165.059	1.08154e+06	5.01426	165.059	558711	5.0176	165.059	933673	5.01127	165.059	2.3322e+06	5.01621	165.059	552523	5.01928	165.059	1.4445e+06	5.01229	165.059	1.32611e+06	5.01302	165.059	735293	5.01414	165.059	1.55526e+06	5.01495	165.059	1.03706e+06	5.01432	165.059	747076	5.01499	CD	3-Hydroxy-3-methylglutaric acid	5.013	C6H10O5-[M+H-]-13C-4-{M0}(0.99995)(Niso-2)	13C_4
166.063	7857.25	5.01173	166.063	19774.8	5.01426	0	0	0	0	0	0	166.063	76826.2	5.01385	0	0	0	0	0	0	0	0	0	0	0	0	0	0	0	166.063	1400.96	5.01196	0	0	0	CD	3-Hydroxy-3-methylglutaric acid	5.013	C6H10O5-[M+H-]-13C-5-{M0}(0.99995)(Niso-2)	13C_5
167.066	590810	5.01409	167.066	1.07445e+06	5.01426	167.066	422022	5.01996	167.066	285314	5.01127	167.066	1.1916e+06	5.01385	167.066	638437	5.01456	167.066	658983	5.01464	167.066	883976	5.01302	167.066	623275	5.01414	167.066	495862	5.01967	167.066	837448	5.01432	167.066	773230	5.01263	CD	3-Hydroxy-3-methylglutaric acid	5.013	C6H10O5-[M+H-]-13C-6-{M0}(0.99996)(Niso-1)	13C_6
152.036	2.62047e+06	17.1828	152.036	1.51417e+06	17.1876	152.036	1.54097e+06	17.1871	152.036	2.9266e+06	17.1826	152.036	1.53433e+06	17.1888	152.036	1.60515e+06	17.1914	152.036	2.06513e+06	17.1844	152.036	2.57863e+06	17.181	152.036	2.15278e+06	17.185	152.036	2.06132e+06	17.1841	152.036	1.38858e+06	17.1864	152.036	1.3604e+06	17.1819	CD	3-Hydroxyanthranilic acid	17.194	C7H7N1O3-[M+H-]-{M0}(0.99765)(Niso-2)	None
153.039	86118.5	17.1898	0	0	0	0	0	0	0	0	0	0	0	0	0	0	0	0	0	0	153.039	82805.7	17.1928	0	0	0	0	0	0	0	0	0	0	0	0	CD	3-Hydroxyanthranilic acid	17.194	C7H7N1O3-[M+H-]-13C-1-{M0}(0.99776)(Niso-1)	13C_1
115.04	1.3919e+06	4.73706	115.04	3.98649e+06	4.73957	115.04	2.54908e+06	4.73826	115.04	903656	4.72951	115.04	2.6883e+06	4.73447	115.04	2.66915e+06	4.73759	115.04	1.00899e+06	4.73538	115.04	2.18926e+06	4.73363	115.04	2.94581e+06	4.7324	115.04	1.22537e+06	4.74282	115.04	1.77421e+06	4.73726	115.04	2.96598e+06	4.73575	CD	3-Methyl-2-oxobutanoate	4.734	C5H8O3-[M+H-]-{M0}(0.999)(Niso-2)	None
145.051	1.75366e+06	11.7718	145.051	3.08448e+06	11.761	145.051	3.42003e+06	11.7711	145.051	2.383e+06	11.7739	145.051	1.50396e+06	11.766	145.051	1.93078e+06	11.7793	145.051	2.68139e+06	11.764	145.051	3.70203e+06	11.7836	145.051	1.23399e+06	11.7673	145.051	2.57866e+06	11.7916	145.051	1.66753e+06	11.78	145.051	1.20712e+06	11.7844	CD	3-Methylglutaric acid	11.781	C6H10O4-[M+H-]-{M0}(0.99976)(Niso-2)	None
144.067	830505	5.7503	144.067	1.51449e+06	5.75072	144.067	1.0633e+06	5.75403	144.067	675616	5.73839	144.067	1.74568e+06	5.76258	144.067	2.25075e+06	5.75535	144.067	813589	5.75302	144.067	1.33057e+06	5.76423	144.067	2.0212e+06	5.77005	144.067	375842	5.76128	144.067	1.63228e+06	5.75286	144.067	1.91551e+06	5.75791	CD	4-Acetamidobutanoic acid	5.775	C6H11N1O3-[M+H-]-{M0}(0.99996)(Niso-2)	None
0	0	0	145.07	18731	5.74365	145.07	65814.7	5.74696	0	0	0	145.07	61223.3	5.75235	145.07	66151.3	5.75771	0	0	0	145.07	9807.82	5.75162	145.07	112332	5.75513	145.07	20419.2	5.76599	145.07	15422.8	5.7678	145.07	126412	5.76103	CD	4-Acetamidobutanoic acid	5.775	C6H11N1O3-[M+H-]-13C-1-{M0}(0.99839)(Niso-1)	13C_1
0	0	0	149.084	62084.7	5.75072	0	0	0	0	0	0	149.084	110627	5.73585	149.084	23002.3	5.75771	0	0	0	149.084	76640.9	5.75634	0	0	0	0	0	0	0	0	0	0	0	0	CD	4-Acetamidobutanoic acid	5.775	C6H11N1O3-[M+H-]-13C-5-{M0}(0.99988)(Niso-1)	13C_5
146.074	1.11147e+06	5.75266	146.074	4.9688e+06	5.74836	146.074	5.30441e+06	5.75403	146.074	699933	5.74782	146.074	5.59216e+06	5.76729	146.074	6.305e+06	5.75771	146.074	1.51654e+06	5.75302	146.074	4.62535e+06	5.76187	146.074	5.04e+06	5.75748	146.074	1.12794e+06	5.76128	146.074	4.97662e+06	5.75286	146.074	6.49888e+06	5.75555	CD*,*CD	4-Acetamidobutanoic acid	5.775*,*5.775	C6H11N1O3-[M+H-]-13C-2-{M0}(0.99998)(Niso-2)	13C_2
147.077	24136.6	5.76296	147.077	370572	5.75072	147.077	114423	5.75639	0	0	0	147.077	571983	5.75707	147.077	193087	5.75064	147.077	114892	5.74595	147.077	435873	5.76187	147.077	305021	5.75513	147.077	12918.1	5.74159	147.077	172412	5.74814	147.077	254121	5.76103	CD*,*CD	4-Acetamidobutanoic acid	5.775*,*5.775	C6H11N1O3-[M+H-]-13C-3-{M0}(0.99998)(Niso-2)	13C_3
148.08	165376	5.74323	148.08	504984	5.74836	148.08	360610	5.76192	148.08	80359.3	5.7431	148.08	829272	5.76258	148.08	472023	5.75771	148.08	229458	5.74831	148.08	615545	5.73984	148.08	691237	5.75513	148.08	143974	5.77542	148.08	589037	5.74343	148.08	762306	5.75791	CD*,*CD	4-Acetamidobutanoic acid	5.775*,*5.775	C6H11N1O3-[M+H-]-13C-4-{M0}(0.99968)(Niso-1)	13C_4
137.025	1.08313e+06	4.31567	137.025	1.06579e+06	4.32138	137.025	884115	4.31696	137.025	992457	4.3104	137.025	751246	4.31782	137.025	1.18376e+06	4.3163	137.025	318494	4.31407	137.025	529674	4.26513	137.025	605615	4.31656	137.025	189447	4.32154	137.025	309828	4.3206	137.025	978458	4.31211	CD	4-Hydroxybenzoate	4.291	C7H6O3-[M+H-]-{M0}(0.99727)(Niso-1)	None
123.045	1.60569e+06	13.3709	123.046	9.01743e+06	13.3617	123.045	1.26725e+07	13.3692	123.045	5.11772e+06	13.3675	123.045	1.76073e+06	13.3674	123.045	4.99332e+06	13.3711	123.045	9.57599e+06	13.3647	123.046	437128	13.371	123.045	1.00173e+06	13.3712	123.045	1.24118e+07	13.3852	0	0	0	123.045	2.37489e+06	13.3789	CD	4-Hydroxybenzylalcohol	13.375	C7H8O2-[M+H-]-{M0}(0.99989)(Niso-2)	None
179.036	591935	4.71584	179.035	619497	4.72071	179.035	676535	4.72176	179.035	524078	4.71537	179.035	571569	4.75569	179.035	615607	4.7644	179.035	798746	4.71888	179.035	286397	4.76045	179.036	578431	4.75597	179.035	850355	4.72161	179.035	428297	4.76173	179.036	586643	4.76018	CD	4-Hydroxyphenylpyruvate	4.714	C9H8O4-[M+H-]-{M0}(0.99546)(Niso-1)	None
187.062	1.21803e+06	4.72763	187.062	1.23445e+06	4.73014	187.062	1.59066e+06	4.72883	187.062	790902	4.72008	187.062	1.42089e+06	4.72504	187.062	1.65171e+06	4.72816	187.061	2.19096e+06	4.65442	187.062	1.12854e+06	4.7242	187.062	1.04629e+06	4.72297	187.062	3.08811e+06	4.72868	187.062	1.2165e+06	4.72783	187.062	1.68743e+06	4.72632	CD	4-Hydroxyphenylpyruvate	4.714	C9H8O4-[M+H-]-13C-8-{M0}(0.99997)(Niso-2)	13C_8
188.065	15066.6	4.72527	0	0	0	0	0	0	188.065	1044.05	4.72008	0	0	0	188.065	17337	4.73052	188.065	28804.5	4.72124	0	0	0	188.065	24610.8	4.71826	188.065	80560.1	4.73104	0	0	0	188.066	30483.4	4.71689	CD	4-Hydroxyphenylpyruvate	4.714	C9H8O4-[M+H-]-13C-9-{M0}(0.99997)(Niso-1)	13C_9
129.056	3.5011e+06	11.4956	129.056	1.23943e+07	11.4852	129.056	1.08088e+07	11.4907	129.056	5.61669e+06	11.4628	129.056	8.79175e+06	11.4898	129.056	1.2158e+07	11.4915	129.056	4.22547e+06	11.4857	129.056	8.3194e+06	11.4673	129.056	1.40226e+07	11.458	129.056	4.71325e+06	11.5037	129.056	2.94938e+06	11.4731	129.056	1.10884e+07	11.5033	CD*,*InHouse_P	4-Methyl-2-oxovaleric acid	11.488*,*11.46	C6H10O3-[M+H-]-{M0}(0.99941)(Niso-2)	None
0	0	0	130.059	41554.6	11.4734	0	0	0	0	0	0	130.059	139286	11.4827	130.059	442521	11.4938	0	0	0	0	0	0	0	0	0	0	0	0	130.059	165415	11.4755	0	0	0	CD*,*InHouse_P*,*CD*,*InHouse_P	4-Methyl-2-oxovaleric acid	11.488*,*11.46*,*11.488*,*11.46	C6H10O3-[M+H-]-13C-1-{M0}(0.99859)(Niso-1)	13C_1
128.036	7.07195e+07	1.07774	128.036	1.23996e+08	1.07772	128.036	1.27613e+08	1.07771	128.036	5.65785e+07	1.07769	128.036	1.36435e+08	1.07772	128.036	1.3425e+08	1.08239	128.036	6.60312e+07	1.08005	128.036	1.39278e+08	1.07301	128.036	1.665e+08	1.07538	128.036	7.30668e+07	1.08472	128.036	1.1318e+08	1.07779	128.036	1.49139e+08	1.08237	CD	4-Oxoproline	1.095	C5H7N1O3-[M+H-]-{M0}(0.9984)(Niso-1)	None
129.039	423295	1.07774	129.039	7.40714e+06	1.07772	129.039	6.88089e+06	1.07771	129.039	83444.5	1.07769	129.039	8.5534e+06	1.08008	0	0	0	129.039	4.10136e+06	1.08005	129.039	8.01216e+06	1.07537	129.039	9.56052e+06	1.07303	0	0	0	129.039	535377	1.07779	0	0	0	CD*,*CD*,*CD	4-Oxoproline	1.095*,*1.095*,*1.095	C5H7N1O3-[M+H-]-13C-1-{M0}(0.99895)(Niso-1)	13C_1
130.042	1.44433e+07	1.07774	130.042	2.19631e+07	1.07772	130.042	1.78428e+07	1.07771	130.042	1.0831e+07	1.08005	130.042	2.35089e+07	1.07772	130.042	1.84334e+07	1.08239	130.042	1.32628e+07	1.08005	130.042	2.49202e+07	1.07301	130.042	2.51096e+07	1.07538	130.042	1.37864e+07	1.08708	130.042	1.83305e+07	1.07779	130.042	1.99598e+07	1.08001	CD*,*CD*,*CD	4-Oxoproline	1.095*,*1.095*,*1.095	C5H7N1O3-[M+H-]-13C-2-{M0}(0.99937)(Niso-1)	13C_2
131.046	3.75235e+06	1.07774	131.046	3.6686e+06	1.07537	131.046	2.70558e+06	1.07771	131.046	2.58584e+06	1.07769	131.046	4.60881e+06	1.07772	131.046	2.7451e+06	1.08003	131.046	3.34571e+06	1.08005	131.046	4.49349e+06	1.07301	131.046	3.80263e+06	1.07538	131.046	3.20304e+06	1.08237	131.046	3.31834e+06	1.07779	131.046	2.94558e+06	1.08237	CD*,*CD*,*CD	4-Oxoproline	1.095*,*1.095*,*1.095	C5H7N1O3-[M+H-]-13C-3-{M0}(0.99969)(Niso-1)	13C_3
132.049	4.81601e+06	1.07774	132.049	4.83328e+06	1.07772	132.049	2.88134e+06	1.07771	132.049	3.12508e+06	1.08005	132.049	5.63829e+06	1.08008	132.049	2.86659e+06	1.08003	132.049	4.3469e+06	1.08005	132.049	5.51352e+06	1.07065	132.049	3.90435e+06	1.07303	132.049	4.12176e+06	1.08708	132.049	4.39926e+06	1.08015	132.049	2.83758e+06	1.08001	CD*,*CD*,*CD	4-Oxoproline	1.095*,*1.095*,*1.095	C5H7N1O3-[M+H-]-13C-4-{M0}(0.99989)(Niso-1)	13C_4
133.052	3.26922e+06	1.07774	133.053	2.61596e+06	1.07772	133.053	999124	1.08006	133.052	2.45602e+06	1.08005	133.052	3.14877e+06	1.07772	133.053	1.09776e+06	1.08474	133.052	3.16039e+06	1.08005	133.053	3.25793e+06	1.07537	133.053	1.98845e+06	1.07303	133.052	2.48169e+06	1.08472	133.052	2.19634e+06	1.07779	133.052	994155	1.08001	CD*,*CD*,*CD	4-Oxoproline	1.095*,*1.095*,*1.095	C5H7N1O3-[M+H-]-13C-5-{M0}(0.99998)(Niso-1)	13C_5
116.072	1.91709e+06	6.3741	116.072	6.62973e+06	6.37683	116.072	5.03966e+06	6.37704	116.072	1.65614e+06	6.37879	116.072	6.23643e+06	6.37608	116.072	6.45682e+06	6.37834	116.072	2.34641e+06	6.37677	116.072	7.27998e+06	6.37066	116.072	9.88376e+06	6.36934	116.072	3.03303e+06	6.37948	116.072	4.08393e+06	6.37662	116.072	8.14145e+06	6.37617	CD	5-Aminovaleric acid	6.37	C5H11N1O2-[M+H-]-{M0}(0.99837)(Niso-1)	None
0	0	0	0	0	0	0	0	0	0	0	0	0	0	0	0	0	0	0	0	0	506.991	2.23419e+06	1.4388	506.992	424190	1.41042	0	0	0	0	0	0	0	0	0	CD*,*CD	5-ATP	1.619*,*1.505	C10H16N5O13P3-[M+H-]-13C-1-{M0}(0.99949)(Niso-2)	13C_1
507.995	298077	1.45128	0	0	0	507.995	475678	1.46759	0	0	0	507.995	95669.3	1.40324	507.995	708470	1.41257	0	0	0	0	0	0	0	0	0	0	0	0	0	0	0	0	0	0	CD*,*InHouse*,*CD*,*InHouse	5-ATP	1.505*,*1.5*,*1.505*,*1.5	C10H16N5O13P3-[M+H-]-13C-2-{M0}(0.99952)(Niso-2)	13C_2
508.999	184935	1.47014	509	180668	1.45588	0	0	0	0	0	0	508.999	1.16767e+06	1.4221	508.999	373041	1.43216	0	0	0	508.998	67085.5	1.41447	508.997	175431	1.42768	0	0	0	0	0	0	509	28387.8	1.50036	CD*,*InHouse*,*CD*,*InHouse	5-ATP	1.505*,*1.5*,*1.505*,*1.5	C10H16N5O13P3-[M+H-]-13C-3-{M0}(1)(Niso-3)	13C_3
510.002	2.66463e+06	1.47014	510.002	2.03437e+06	1.42759	510.002	1.10358e+06	1.46759	510.002	315828	1.48264	510.002	2.27858e+06	1.40795	510.002	2.99723e+06	1.43452	510.002	2.43258e+06	1.41262	510.002	2.93631e+06	1.43644	510.002	980557	1.40807	0	0	0	0	0	0	0	0	0	CD*,*InHouse*,*CD*,*InHouse	5-ATP	1.505*,*1.5*,*1.505*,*1.5	C10H16N5O13P3-[M+H-]-13C-4-{M0}(1)(Niso-4)	13C_4
511.005	8.95962e+07	1.46778	511.005	6.10926e+07	1.42995	511.005	3.54071e+07	1.46051	511.005	1.45889e+07	1.44021	0	0	0	511.005	8.24719e+07	1.42981	511.005	6.93431e+07	1.41262	511.005	7.56127e+07	1.4239	511.006	8.46124e+07	1.41042	0	0	0	511.005	8.73456e+06	1.47001	0	0	0	CD*,*InHouse*,*CD*,*InHouse	5-ATP	1.505*,*1.5*,*1.505*,*1.5	C10H16N5O13P3-[M+H-]-13C-5-{M0}(0.99988)(Niso-3)	13C_5
0	0	0	512.008	4.93448e+06	1.42052	0	0	0	512.008	524053	1.45199	0	0	0	512.008	145695	1.43452	0	0	0	512.008	398954	1.42154	512.008	3.16001e+06	1.41042	0	0	0	0	0	0	0	0	0	CD*,*InHouse	5-ATP	1.505*,*1.5	C10H16N5O13P3-[M+H-]-13C-6-{M0}(0.99962)(Niso-2)	13C_6
0	0	0	513.01	339128	1.54857	513.011	337418	1.46759	513.01	282218	1.56351	0	0	0	513.01	435217	1.43216	0	0	0	0	0	0	513.011	3.26648e+06	1.40571	513.012	6904.04	1.55167	513.012	131749	1.49123	0	0	0	CD*,*CD*,*InHouse	5-ATP	1.619*,*1.505*,*1.5	C10H16N5O13P3-[M+H-]-13C-7-{M0}(0.99858)(Niso-1)	13C_7
505.988	2.54631e+07	1.47014	505.989	4.75694e+07	1.44881	505.989	9.60722e+06	1.46051	505.989	1.06753e+07	1.46849	505.988	2.73967e+07	1.40324	505.988	2.59639e+07	1.43452	505.989	2.91701e+07	1.41262	505.989	3.67471e+07	1.4239	505.989	1.52082e+07	1.41042	505.988	38524557	1.44644	505.988	1.07684e+07	1.44644	505.989	1.08558e+07	1.45793	CD*,*InHouse	5-ATP	1.505*,*1.5	C10H16N5O13P3-[M+H-]-{M0}(0.9995)(Niso-3)	None
189.041	757522	1.57696	0	0	0	189.041	2.79722e+06	1.57678	189.041	1.21332e+06	1.57294	189.041	1.25902e+06	1.57681	189.041	2.07582e+06	1.58378	189.041	3.30612e+06	1.58071	189.041	578225	1.5763	189.041	619366	1.5675	189.041	3.95389e+06	1.58231	189.041	432779	1.56902	189.041	1.71598e+06	1.5836	CD	5-Dehydroquinic acid	1.586	C7H10O6-[M+H-]-{M0}(0.99884)(Niso-2)	None
0	0	0	0	0	0	186.114	587778	4.30281	186.114	645359	4.33633	186.114	657211	4.32961	186.114	2.20242e+06	4.36197	186.114	1.5223e+06	4.34792	186.114	3.19929e+06	4.32642	186.114	2.38338e+06	4.3434	186.114	746085	4.33804	186.114	3.4132e+06	4.33946	186.114	3.29903e+06	4.33333	CD	8-Amino-7-oxononanoate	4.332	C9H17N1O3-[M+H-]-{M0}(0.99994)(Niso-2)	None
187.117	40598.2	4.29917	187.117	209088	4.29309	187.117	139725	4.33582	187.117	64608.5	4.36077	187.117	286781	4.33668	0	0	0	187.117	109431	4.38328	0	0	0	0	0	0	187.117	159712	4.38132	0	0	0	187.117	89767.3	4.38373	CD	8-Amino-7-oxononanoate	4.332	C9H17N1O3-[M+H-]-13C-1-{M0}(0.99602)(Niso-1)	13C_1
171.103	2.69105e+06	15.6671	171.103	9.77208e+06	15.663	171.103	1.27225e+07	15.6676	171.103	5.863e+06	15.6623	171.103	3.13444e+06	15.6639	171.103	5.37274e+06	15.6693	171.103	9.92094e+06	15.6649	171.103	1.62026e+06	15.6654	171.103	2.45482e+06	15.6647	171.103	1.15463e+07	15.672	171.103	1.64579e+06	15.666	171.103	3.38562e+06	15.6669	CD	9-Oxo-nonanoate	15.676	C9H16O3-[M+H-]-{M0}(0.99995)(Niso-2)	None
145.051	3.19758e+06	4.7182	145.051	5.22452e+06	4.72306	145.051	6.13125e+06	4.72176	145.051	3.8299e+06	4.71301	145.051	3.11309e+06	4.71797	145.051	4.24535e+06	4.72109	145.051	5.9094e+06	4.71888	145.051	2.60942e+06	4.71477	145.051	3.17353e+06	4.7159	145.051	7.7597e+06	4.72396	145.051	2.30097e+06	4.72076	145.051	3.83309e+06	4.71689	CD*,*InHouse	Adipic acid	4.704*,*4.75	C6H10O4-[M+H-]-{M0}(0.99996)(Niso-2)	None
0	0	0	0	0	0	146.054	1038.59	4.72176	0	0	0	0	0	0	0	0	0	0	0	0	0	0	0	0	0	0	0	0	0	0	0	0	146.054	2592.88	4.71689	CD*,*InHouse	Adipic acid	4.704*,*4.75	C6H10O4-[M+H-]-13C-1-{M0}(0.99859)(Niso-1)	13C_1
145.015	1.63832e+07	1.63118	145.015	2.29189e+07	1.63344	145.015	3.00711e+07	1.62474	145.015	1.04852e+07	1.61145	145.015	8.77556e+06	1.62474	145.014	1.8485e+07	1.63878	145.015	2.22674e+07	1.64275	145.015	7.16721e+06	1.63131	145.015	2.26741e+07	1.6202	145.015	3.92601e+07	1.66557	145.014	2.23279e+07	1.62171	145.015	3.18122e+07	1.65197	CD*,*InHouse_G	alpha-ketoglutarate	1.652*,*1.61	C5H6O5-[M+H-]-{M0}(0.99994)(Niso-2)	None
146.018	240174	1.63118	146.018	84835.3	1.63108	146.018	35451.6	1.62474	146.018	10805.8	1.61145	0	0	0	0	0	0	146.018	110614	1.64275	0	0	0	0	0	0	146.018	141038	1.66557	146.018	59108.1	1.62171	146.018	101935	1.65197	CD*,*InHouse_G	alpha-ketoglutarate	1.652*,*1.61	C5H6O5-[M+H-]-13C-1-{M0}(0.99994)(Niso-2)	13C_1
147.021	2.82652e+06	1.63118	147.021	2.66724e+06	1.63344	147.021	2.98607e+06	1.62474	147.021	1.12161e+06	1.61381	147.021	689026	1.62238	147.021	1.62506e+06	1.63878	147.021	2.50413e+06	1.64747	147.021	679110	1.62896	147.021	2.71264e+06	1.62256	147.021	4.25313e+06	1.66557	147.021	3.36877e+06	1.62171	147.021	3.74827e+06	1.65197	CD*,*InHouse_G	alpha-ketoglutarate	1.652*,*1.61	C5H6O5-[M+H-]-13C-2-{M0}(0.99995)(Niso-2)	13C_2
148.025	651013	1.63118	148.025	305210	1.63108	148.025	262808	1.62474	148.025	139004	1.61145	0	0	0	148.025	76814.8	1.63878	148.025	609926	1.64747	0	0	0	148.025	243555	1.61784	148.025	913743	1.66793	148.025	431975	1.62171	148.025	364501	1.65197	CD*,*InHouse_G	alpha-ketoglutarate	1.652*,*1.61	C5H6O5-[M+H-]-13C-3-{M0}(0.99995)(Niso-2)	13C_3
149.028	1.01535e+06	1.62882	149.028	553610	1.63344	149.028	413107	1.62474	149.028	335217	1.61145	149.028	166088	1.62238	149.028	191883	1.63642	149.028	913054	1.64747	149.028	131246	1.62896	149.028	361540	1.6202	149.028	1.35915e+06	1.66557	149.028	781749	1.62171	149.028	501004	1.64961	CD*,*InHouse_G	alpha-ketoglutarate	1.652*,*1.61	C5H6O5-[M+H-]-13C-4-{M0}(0.99995)(Niso-2)	13C_4
150.031	663555	1.63118	0	0	0	150.031	119313	1.62003	150.031	182958	1.61381	0	0	0	150.031	27122.8	1.6317	150.031	652555	1.64747	0	0	0	150.031	115535	1.61549	150.031	866057	1.66557	150.031	341951	1.62171	150.031	130316	1.64961	CD*,*InHouse_G	alpha-ketoglutarate	1.652*,*1.61	C5H6O5-[M+H-]-13C-5-{M0}(0.99996)(Niso-1)	13C_5
132.03	1.26038e+07	7.5034	132.03	2.59874e+07	7.50365	132.03	2.1755e+07	7.50173	132.03	7.24851e+06	7.50602	132.03	3.7602e+07	7.50072	132.03	1.92983e+07	7.50125	132.03	8.40077e+06	7.499	132.03	2.93962e+07	7.50016	132.03	2.01184e+07	7.49791	132.03	9.8863e+06	7.49998	132.03	1.5627e+07	7.50056	132.03	2.43139e+07	7.49848	CD*,*InHouse_pos	Aspartic acid	7.501*,*7.49	C4H7N1O4-[M+H-]-{M0}(0.99996)(Niso-2)	None
133.034	233040	7.50575	133.034	240378	7.50837	133.034	154581	7.49937	133.034	257295	7.50838	133.034	117493	7.49836	133.034	380018	7.50125	133.033	517991	7.49664	133.034	113331	7.50016	133.034	788919	7.50026	133.034	360504	7.50234	133.034	108074	7.44634	133.034	461227	7.49848	CD*,*InHouse_pos	Aspartic acid	7.501*,*7.49	C4H7N1O4-[M+H-]-13C-1-{M0}(0.99937)(Niso-1)	13C_1
134.037	3.10448e+06	7.5034	134.037	4.70017e+06	7.50365	134.037	2.93117e+06	7.50173	134.037	2.11002e+06	7.50838	134.037	6.39305e+06	7.50072	134.037	2.83537e+06	7.50833	134.037	3.39116e+06	7.50607	134.037	4.86772e+06	7.50016	134.037	3.23725e+06	7.49791	134.037	2.20382e+06	7.50234	134.037	1.89536e+06	7.49585	134.037	3.09833e+06	7.49848	CD*,*InHouse_pos*,*CD*,*InHouse_pos	Aspartic acid	7.501*,*7.49*,*7.501*,*7.49	C4H7N1O4-[M+H-]-13C-2-{M0}(0.99968)(Niso-1)	13C_2
135.041	2.7829e+06	7.50104	135.041	4.39741e+06	7.50365	135.041	1.99981e+06	7.50173	135.041	3.04362e+06	7.50366	135.04	6.04895e+06	7.50072	135.041	1.72818e+06	7.50125	135.041	1.93103e+06	7.49429	135.041	4.21227e+06	7.50016	135.041	3.05603e+06	7.50262	135.041	4.52238e+06	7.50234	135.041	3.23425e+06	7.50056	135.04	2.25089e+06	7.49848	CD*,*InHouse_pos*,*CD*,*InHouse_pos	Aspartic acid	7.501*,*7.49*,*7.501*,*7.49	C4H7N1O4-[M+H-]-13C-3-{M0}(0.99988)(Niso-1)	13C_3
136.044	1.05472e+06	7.50104	136.044	756859	7.50601	136.044	390822	7.49701	136.044	513672	7.50366	136.044	787171	7.50307	136.044	239381	7.5115	136.044	945526	7.50607	136.044	614843	7.50016	136.044	463405	7.50498	136.044	728735	7.50234	136.044	583279	7.50528	136.044	291220	7.49612	CD*,*InHouse_pos*,*CD*,*InHouse_pos	Aspartic acid	7.501*,*7.49*,*7.501*,*7.49	C4H7N1O4-[M+H-]-13C-4-{M0}(0.99997)(Niso-1)	13C_4
187.098	3.7963e+07	15.5046	187.098	3.68791e+07	15.5005	187.098	3.91207e+07	15.5029	187.098	3.64647e+07	15.5022	187.098	3.78417e+07	15.5037	187.098	4.12015e+07	15.5102	187.098	7.16523e+07	15.5025	187.098	3.28637e+07	15.5052	187.098	4.17613e+07	15.5069	187.098	5.9223e+07	15.5106	187.098	3.89307e+07	15.5082	187.098	4.35248e+07	15.5021	CD*,*InHouse	Azelaic acid	15.512*,*15.5	C9H16O4-[M+H-]-{M0}(0.99999)(Niso-4)	None
121.03	5.77999e+06	12.1139	121.03	3.55221e+06	12.1146	121.03	4.49951e+06	12.1223	121.03	3.51109e+06	12.125	121.03	2.3463e+06	12.1198	121.03	2.91869e+06	12.1284	121.03	4.07986e+06	12.1153	121.03	3.63808e+06	12.1257	121.03	3.19313e+06	12.1236	121.03	2.13566e+06	12.1432	121.03	3.70841e+06	12.1292	121.03	2.35845e+06	12.1361	CD	Benzoate	12.135	C7H6O2-[M+H-]-{M0}(0.99953)(Niso-2)	None
0	0	0	0	0	0	0	0	0	122.033	752322	12.125	122.033	68928.1	12.1174	0	0	0	0	0	0	0	0	0	122.033	372557	12.1189	122.033	92549.7	12.1408	0	0	0	0	0	0	CD*,*CD*,*CD	Benzoate	12.135*,*12.135*,*12.135	C7H6O2-[M+H-]-13C-1-{M0}(0.99799)(Niso-1)	13C_1
121.03	1.40406e+06	15.3455	121.03	911613	15.3379	0	0	0	121.03	787353	15.3347	121.03	945249	15.341	121.03	698953	15.3501	121.03	805540	15.3399	0	0	0	121.03	878510	15.3348	0	0	0	0	0	0	0	0	0	InHouse	Benzoic acid	15.34	C7H6O2-[M+H-]-{M0}(0.99979)(Niso-2)	None
122.033	12047	15.4045	122.033	2953.15	15.3438	122.033	15375.9	15.3438	122.033	8084.89	15.3394	0	0	0	0	0	0	0	0	0	122.033	16177	15.3236	0	0	0	122.033	10603.8	15.3459	0	0	0	122.033	27221	15.3618	InHouse	Benzoic acid	15.34	C7H6O2-[M+H-]-13C-1-{M0}(0.99799)(Niso-1)	13C_1
402.011	1.70692e+06	1.2259	402.012	1.52531e+06	1.23054	402.011	1.89097e+06	1.23281	402.011	1.27706e+06	1.22502	402.011	3.97364e+06	1.23049	402.011	2.18727e+06	1.23034	402.011	2.11453e+06	1.22335	402.011	2.17708e+06	1.22992	402.011	3.70438e+06	1.22347	402.011	2.71492e+06	1.22262	402.011	2.87883e+06	1.22576	402.011	2.56404e+06	1.2208	InHouse	CDP	1.27	C9H15N3O11P2-[M+H-]-{M0}(0.99746)(Niso-2)	None
0	0	0	0	0	0	0	0	0	0	0	0	405.02	56234.1	1.22342	0	0	0	0	0	0	0	0	0	0	0	0	0	0	0	0	0	0	0	0	0	InHouse*,*InHouse	CDP	1.27*,*1.27	C9H15N3O11P2-[M+H-]-13C-3-{M0}(0.9997)(Niso-2)	13C_3
0	0	0	0	0	0	0	0	0	0	0	0	406.024	300563	1.23049	0	0	0	0	0	0	0	0	0	406.024	198995	1.22347	0	0	0	406.025	107471	1.2234	406.024	99296.5	1.22787	InHouse*,*InHouse	CDP	1.27*,*1.27	C9H15N3O11P2-[M+H-]-13C-4-{M0}(0.99972)(Niso-2)	13C_4
407.028	2.14357e+06	1.22826	407.029	4.18613e+06	1.23054	407.028	3.84653e+06	1.23281	407.028	1.64932e+06	1.22502	407.029	9.06606e+06	1.22813	407.028	5.48972e+06	1.23034	407.028	2.74494e+06	1.22571	407.03	7.14879e+06	1.22992	407.028	8.97748e+06	1.22347	407.028	2.76872e+06	1.22262	407.028	6.68024e+06	1.2234	407.028	6.61418e+06	1.2208	InHouse*,*InHouse	CDP	1.27*,*1.27	C9H15N3O11P2-[M+H-]-13C-5-{M0}(0.99973)(Niso-2)	13C_5
408.031	124013	1.22826	408.031	245689	1.23054	408.031	148352	1.23045	0	0	0	408.032	584709	1.22813	408.03	217898	1.23034	408.031	111354	1.22807	408.032	440498	1.22992	408.032	271016	1.22347	408.032	150585	1.22498	408.031	425874	1.22576	408.032	572316	1.2208	InHouse*,*InHouse	CDP	1.27*,*1.27	C9H15N3O11P2-[M+H-]-13C-6-{M0}(0.99974)(Niso-2)	13C_6
409.034	559597	1.22826	409.034	680361	1.23054	409.034	440150	1.23281	0	0	0	409.034	1.50678e+06	1.22577	409.034	606102	1.2327	409.034	634474	1.22571	409.034	1.15196e+06	1.22992	409.035	1.10811e+06	1.22347	409.034	662439	1.22498	409.034	1.20007e+06	1.2234	409.034	682869	1.2208	InHouse*,*InHouse	CDP	1.27*,*1.27	C9H15N3O11P2-[M+H-]-13C-7-{M0}(0.99934)(Niso-1)	13C_7
410.038	359725	1.2259	410.038	213763	1.23054	410.037	54793.2	1.23045	410.038	103939	1.22502	410.038	649835	1.22577	410.038	91760.4	1.23034	410.038	399807	1.22571	410.038	547826	1.23227	410.038	349948	1.22583	410.038	348397	1.22498	410.038	495422	1.22812	0	0	0	InHouse*,*InHouse	CDP	1.27*,*1.27	C9H15N3O11P2-[M+H-]-13C-8-{M0}(0.9996)(Niso-1)	13C_8
173.01	2.8793e+06	5.49736	173.01	3.42579e+06	5.49774	173.01	3.22902e+06	5.49866	173.01	2.3832e+06	5.49709	173.01	3.85755e+06	5.49946	173.01	3.81799e+06	5.49773	173.01	3.84332e+06	5.4931	173.01	3.26429e+06	5.49867	173.01	2.58976e+06	5.49269	173.01	2.76331e+06	5.4934	173.009	3.88887e+06	5.4953	173.01	3.84399e+06	5.49095	CD*,*InHouse1	cis-Aconitic acid	5.501*,*5.5	C6H6O6-[M+H-]-{M0}(0.99991)(Niso-2)	None
174.013	412286	5.49972	174.013	276404	5.49538	174.013	270663	5.50102	174.013	93765.6	5.49473	174.013	671259	5.49946	174.013	230454	5.49538	174.013	245775	5.49782	174.013	375186	5.49632	174.013	159519	5.49269	174.013	397628	5.49104	174.013	308790	5.4953	174.013	104529	5.4886	CD*,*InHouse1	cis-Aconitic acid	5.501*,*5.5	C6H6O6-[M+H-]-13C-1-{M0}(0.99991)(Niso-2)	13C_1
175.016	7.21673e+06	5.49736	175.016	1.24579e+07	5.49774	175.016	6.6976e+06	5.49866	175.016	5.87766e+06	5.49709	175.016	1.57019e+07	5.49711	175.016	9.69449e+06	5.49773	175.016	6.40105e+06	5.49546	175.016	1.34123e+07	5.49632	175.016	9.21622e+06	5.49269	175.016	8.09158e+06	5.49575	175.016	1.16181e+07	5.49766	175.016	1.46822e+07	5.49567	CD*,*InHouse1	cis-Aconitic acid	5.501*,*5.5	C6H6O6-[M+H-]-13C-2-{M0}(0.99992)(Niso-2)	13C_2
176.02	1.45665e+06	5.495	176.02	527648	5.49774	176.02	382636	5.49866	176.02	968350	5.49709	176.02	1.25562e+06	5.49711	176.02	570175	5.49538	176.02	1.73801e+06	5.4931	176.02	842187	5.49632	176.02	573245	5.48797	176.02	1.41857e+06	5.49575	176.02	872351	5.49766	176.02	145756	5.49095	CD*,*InHouse1	cis-Aconitic acid	5.501*,*5.5	C6H6O6-[M+H-]-13C-3-{M0}(0.99992)(Niso-2)	13C_3
177.023	2.07057e+06	5.49736	177.023	3.07378e+06	5.49774	177.023	982895	5.50102	177.023	1.61448e+06	5.49945	177.023	4.38798e+06	5.49475	177.023	1.94104e+06	5.49773	177.023	1.87757e+06	5.49546	177.023	2.63011e+06	5.49867	177.023	1.29645e+06	5.49269	177.023	2.08641e+06	5.49575	177.023	2.91255e+06	5.49766	177.023	1.84789e+06	5.49567	CD*,*InHouse1	cis-Aconitic acid	5.501*,*5.5	C6H6O6-[M+H-]-13C-4-{M0}(0.99993)(Niso-2)	13C_4
178.026	2.95094e+06	5.49736	178.026	2.23075e+06	5.50009	178.026	866973	5.50102	178.026	2.88235e+06	5.49473	178.026	3.72086e+06	5.49711	178.026	1.32134e+06	5.49773	178.026	2.67823e+06	5.49546	178.026	2.12184e+06	5.49867	178.027	1.13643e+06	5.4974	178.026	2.6113e+06	5.49811	178.026	2.38667e+06	5.49766	178.026	1.29195e+06	5.49567	CD*,*InHouse1	cis-Aconitic acid	5.501*,*5.5	C6H6O6-[M+H-]-13C-5-{M0}(0.99993)(Niso-2)	13C_5
179.029	586665	5.49972	179.03	471802	5.50009	179.029	96377.9	5.49631	179.029	439291	5.49945	179.029	652161	5.49946	179.029	223141	5.50245	179.029	407108	5.49782	179.029	495115	5.50103	179.029	255230	5.49269	179.029	475878	5.4934	179.029	398945	5.49766	179.029	209358	5.49803	CD*,*InHouse1	cis-Aconitic acid	5.501*,*5.5	C6H6O6-[M+H-]-13C-6-{M0}(0.99994)(Niso-1)	13C_6
0	0	0	148.034	157393	6.68468	148.034	288941	6.68486	0	0	0	148.034	17596.4	6.68701	148.034	79580.1	6.70109	148.034	120478	6.73182	148.034	133965	6.68325	148.034	608482	6.755	148.034	390852	6.7487	148.033	259134	6.72228	148.034	412521	6.74854	CD*,*CD	Citramalic acid	6.717*,*6.717	C5H8O5-[M+H-]-13C-1-{M0}(0.99994)(Niso-2)	13C_1
149.037	1.39201e+06	6.69377	149.037	1.71681e+06	6.68468	149.037	972048	6.68486	149.037	750683	6.67961	149.037	4.57286e+06	6.68701	149.037	2.71899e+06	6.70345	149.037	3.22337e+06	6.73182	149.037	2.94441e+06	6.68325	149.037	3.58725e+06	6.69843	149.037	2.12158e+06	6.74634	149.037	5.84137e+06	6.71285	149.037	4.1826e+06	6.74854	CD*,*CD	Citramalic acid	6.717*,*6.717	C5H8O5-[M+H-]-13C-2-{M0}(0.99948)(Niso-1)	13C_2
0	0	0	150.04	145507	6.68468	0	0	0	150.04	6393.18	6.67726	150.04	675706	6.68701	0	0	0	150.04	608677	6.72947	150.04	603233	6.68325	150.04	185481	6.71021	150.04	109618	6.7487	150.04	742327	6.71757	150.04	261965	6.74854	CD*,*CD	Citramalic acid	6.717*,*6.717	C5H8O5-[M+H-]-13C-3-{M0}(0.99995)(Niso-2)	13C_3
151.043	309389	6.70791	151.044	258947	6.68468	0	0	0	0	0	0	151.044	1.58286e+06	6.68701	0	0	0	151.044	1.0272e+06	6.73182	151.044	862802	6.68561	151.044	562350	6.71964	151.044	371737	6.7487	151.044	1.22986e+06	6.71285	151.043	266516	6.74854	CD	Citramalic acid	6.717	C5H8O5-[M+H-]-13C-4-{M0}(0.99995)(Niso-2)	13C_4
152.047	71125.8	6.71027	152.047	236791	6.68468	0	0	0	0	0	0	152.047	1.00188e+06	6.68701	0	0	0	152.047	648722	6.73182	152.047	681182	6.68325	0	0	0	152.047	206722	6.7487	152.047	643276	6.71993	0	0	0	CD	Citramalic acid	6.717	C5H8O5-[M+H-]-13C-5-{M0}(0.99996)(Niso-1)	13C_5
147.03	6.32003e+06	6.69141	147.03	1.66561e+07	6.68468	147.03	1.09661e+07	6.68486	147.03	4.00521e+06	6.67961	147.03	2.72765e+07	6.68701	147.03	3.35261e+07	6.70109	147.03	2.51336e+07	6.73182	147.03	2.04536e+07	6.68325	147.03	3.77414e+07	6.70079	147.03	1.52827e+07	6.7487	147.03	3.65089e+07	6.71521	147.03	2.92941e+07	6.7509	CD	Citramalic acid	6.717	C5H8O5-[M+H-]-{M0}(0.99994)(Niso-2)	None
191.02	2.57221e+07	2.77403	191.02	2.63013e+07	2.82345	191.02	4.27471e+07	2.79353	191.02	3.42499e+07	2.81336	191.02	2.53689e+07	2.80832	191.02	3.44649e+07	2.77921	191.02	2.58625e+07	2.78224	191.02	2.30822e+07	2.78618	191.02	2.78744e+07	2.76463	191.02	3.43324e+07	2.78521	191.02	5.94257e+07	2.76153	191.02	4.70044e+07	2.77333	CD*,*InHouse1	Citric acid	2.799*,*2.77	C6H8O7-[M+H-]-{M0}(0.99988)(Niso-2)	None
192.023	365103	2.7976	192.024	2.23174e+06	2.77395	192.024	1.79117e+06	2.81003	192.024	204564	2.82278	192.024	2.36936e+06	2.72494	0	0	0	0	0	0	192.024	4.27343e+06	2.76968	192.024	5.79148e+06	2.84806	192.023	1.04004e+06	2.80171	192.024	485016	2.77567	192.024	1.03159e+06	2.78276	CD*,*InHouse1	Citric acid	2.799*,*2.77	C6H8O7-[M+H-]-13C-1-{M0}(0.99989)(Niso-2)	13C_1
193.027	4.74376e+07	2.77639	193.027	6.99593e+07	2.81166	193.027	3.0064e+07	2.79589	193.027	2.47255e+07	2.81571	193.027	2.06528e+08	2.77532	193.027	8.00759e+07	2.77214	193.027	2.89473e+07	2.78696	193.027	7.59663e+07	2.78382	193.027	1.52323e+08	2.85749	193.027	4.97866e+07	2.78757	193.027	5.43379e+07	2.76153	193.027	8.12574e+07	2.78511	CD*,*InHouse1	Citric acid	2.799*,*2.77	C6H8O7-[M+H-]-13C-2-{M0}(0.99989)(Niso-2)	13C_2
194.03	8.33991e+06	2.77167	194.03	9.06094e+06	2.77395	194.03	5.07407e+06	2.80296	194.03	3.47422e+06	2.82043	194.03	1.40158e+07	2.77296	194.03	4.22407e+06	2.76743	194.03	3.77489e+06	2.79167	194.03	4.46412e+06	2.77911	194.03	8.98981e+06	2.85985	194.03	1.17776e+07	2.78757	194.03	4.86807e+06	2.77096	194.03	8.03926e+06	2.76625	CD*,*InHouse1	Citric acid	2.799*,*2.77	C6H8O7-[M+H-]-13C-3-{M0}(0.9999)(Niso-2)	13C_3
195.034	8.28256e+06	2.79053	195.034	1.73192e+07	2.77866	195.033	1.57068e+07	2.79825	195.034	3.58493e+06	2.82043	195.033	4.68118e+07	2.78003	195.033	1.48396e+07	2.77686	195.034	1.20113e+07	2.77753	195.033	1.12856e+07	2.78854	195.033	3.15522e+07	2.85985	195.034	1.70164e+07	2.77106	195.033	1.2233e+07	2.77096	195.033	1.3508e+07	2.78983	CD*,*InHouse1	Citric acid	2.799*,*2.77	C6H8O7-[M+H-]-13C-4-{M0}(0.9999)(Niso-2)	13C_4
196.037	1.78072e+07	2.77874	196.037	7.63669e+06	2.76216	196.037	1.07027e+07	2.79589	196.037	8.91105e+06	2.81571	196.037	1.40703e+07	2.72965	196.037	9.62195e+06	2.78393	196.037	1.13905e+07	2.78696	196.037	9.26269e+06	2.78618	197.04	1.42294e+06	2.86221	196.037	2.06553e+07	2.78757	196.037	1.05331e+07	2.7686	196.037	5.31165e+06	2.78747	CD*,*InHouse1	Citric acid	2.799*,*2.77	C6H8O7-[M+H-]-13C-5-{M0}(0.9999)(Niso-2)	13C_5
197.04	3.68539e+06	2.77403	197.04	5.97532e+06	2.76923	197.04	2.24135e+06	2.79589	197.04	3.3705e+06	2.81807	197.04	9.82756e+06	2.7706	197.04	1.67378e+06	2.77214	197.04	1.65839e+06	2.78224	197.04	3.31389e+06	2.79089	197.04	1.93545e+06	2.75433	197.04	2.2862e+06	2.77106	197.04	3.67315e+06	2.77803	197.04	2.56831e+06	2.77568	CD*,*InHouse1	Citric acid	2.799*,*2.77	C6H8O7-[M+H-]-13C-6-{M0}(0.99991)(Niso-1)	13C_6
191.02	6.22948e+07	1.68851	191.02	8.19243e+07	1.69315	191.02	7.33245e+07	1.66717	191.02	7.77365e+07	1.63031	191.02	8.79063e+07	1.66953	191.02	7.28662e+07	1.7079	191.02	5.87072e+07	1.74485	191.02	7.0839e+07	1.69338	191.02	1.2151e+08	1.67442	191.02	7.15496e+07	1.82486	191.02	1.16999e+08	1.67121	191.02	9.21465e+07	1.76887	CD*,*InHouse_G	Isocitrate	1.674*,*1.61	C6H8O7-[M+H-]-{M0}(0.99988)(Niso-2)	None
192.024	3.87899e+06	1.69086	192.024	4.31552e+06	1.69551	192.024	3.75446e+06	1.66717	192.024	3.86947e+06	1.63031	192.024	6.17438e+06	1.66953	192.024	3.50907e+06	1.71025	192.024	3.22938e+06	1.74485	192.024	5.00801e+06	1.69338	192.024	6.6208e+06	1.67206	192.024	9.20698e+06	1.82722	192.024	5.31801e+06	1.67121	192.024	4.9242e+06	1.76887	CD*,*InHouse_G*,*CD*,*InHouse_G*,*CD*,*InHouse_G	Isocitrate	1.674*,*1.61*,*1.674*,*1.61*,*1.674*,*1.61	C6H8O7-[M+H-]-13C-1-{M0}(0.99989)(Niso-2)	13C_1
193.027	1.08077e+08	1.69086	193.027	1.88496e+08	1.69551	193.027	1.41806e+08	1.66717	193.027	1.10347e+08	1.63031	193.027	2.68221e+08	1.66953	193.027	1.5406e+08	1.71025	193.027	9.09841e+07	1.74485	193.027	2.0999e+08	1.69338	193.027	3.31508e+08	1.67442	193.027	1.25077e+08	1.82722	193.027	2.43468e+08	1.67121	193.027	2.21728e+08	1.76887	CD*,*InHouse_G*,*CD*,*InHouse_G*,*CD*,*InHouse_G	Isocitrate	1.674*,*1.61*,*1.674*,*1.61*,*1.674*,*1.61	C6H8O7-[M+H-]-13C-2-{M0}(0.99989)(Niso-2)	13C_2
194.03	1.86976e+07	1.68851	194.03	1.10554e+07	1.69551	194.03	7.35266e+06	1.66953	194.03	1.93671e+07	1.63031	194.03	1.78409e+07	1.67189	194.03	8.07943e+06	1.71025	194.03	1.53323e+07	1.74485	194.03	1.4005e+07	1.69338	194.03	2.02583e+07	1.67442	194.03	2.07124e+07	1.82722	194.03	1.6381e+07	1.67121	194.03	2.15524e+07	1.76887	CD*,*InHouse_G*,*CD*,*InHouse_G*,*CD*,*InHouse_G	Isocitrate	1.674*,*1.61*,*1.674*,*1.61*,*1.674*,*1.61	C6H8O7-[M+H-]-13C-3-{M0}(0.9999)(Niso-2)	13C_3
195.033	2.98305e+07	1.69086	195.033	4.20398e+07	1.69551	195.033	2.82286e+07	1.66717	195.033	3.16765e+07	1.63031	195.033	6.26531e+07	1.67189	195.033	2.91758e+07	1.71025	195.033	2.57139e+07	1.74485	195.033	4.82318e+07	1.69338	195.033	6.82711e+07	1.67442	195.033	3.27187e+07	1.82722	195.033	5.48074e+07	1.67357	195.033	4.37129e+07	1.77123	CD*,*InHouse_G*,*CD*,*InHouse_G*,*CD*,*InHouse_G	Isocitrate	1.674*,*1.61*,*1.674*,*1.61*,*1.674*,*1.61	C6H8O7-[M+H-]-13C-4-{M0}(0.9999)(Niso-2)	13C_4
196.037	3.97973e+07	1.69086	196.037	3.58859e+07	1.69551	196.037	1.7635e+07	1.66953	196.037	4.49532e+07	1.63031	196.037	5.24483e+07	1.67189	196.037	1.9297e+07	1.71025	196.037	3.44922e+07	1.74485	196.037	3.95233e+07	1.69574	196.037	4.15961e+07	1.67748	196.037	4.96428e+07	1.82722	196.036	5.07068e+07	1.67357	196.037	2.70071e+07	1.76887	CD*,*InHouse_G*,*CD*,*InHouse_G*,*CD*,*InHouse_G	Isocitrate	1.674*,*1.61*,*1.674*,*1.61*,*1.674*,*1.61	C6H8O7-[M+H-]-13C-5-{M0}(1)(Niso-3)	13C_5
197.04	8.52779e+06	1.69086	197.04	8.55246e+06	1.69551	197.04	3.90949e+06	1.66953	197.04	9.32171e+06	1.63031	197.04	1.22928e+07	1.67189	197.04	3.99306e+06	1.71025	197.04	7.31621e+06	1.74485	197.04	9.97676e+06	1.69574	197.04	9.64534e+06	1.67748	197.04	8.60129e+06	1.82722	197.04	9.82823e+06	1.67357	197.04	5.11394e+06	1.76887	CD*,*InHouse_G*,*CD*,*InHouse_G*,*CD*,*InHouse_G	Isocitrate	1.674*,*1.61*,*1.674*,*1.61*,*1.674*,*1.61	C6H8O7-[M+H-]-13C-6-{M0}(0.99991)(Niso-1)	13C_6
127.077	916064	13.3685	127.077	2.96917e+06	13.3569	127.077	4.21522e+06	13.3669	127.077	1.66992e+06	13.3699	127.077	1.05224e+06	13.358	127.077	1.81332e+06	13.3688	127.077	3.46216e+06	13.3647	127.077	518031	13.3687	127.077	940267	13.3712	127.077	5.32501e+06	13.3829	127.077	512145	13.3721	127.077	1.42805e+06	13.3741	CD	Cyclohexane-1-carboxylate	13.375	C7H12O2-[M+H-]-{M0}(0.99721)(Niso-1)	None
259.022	155779	7.68514	259.022	452767	7.69726	259.022	527829	7.69065	259.022	138983	7.68792	259.022	306576	7.68482	259.022	590619	7.68999	259.022	240652	7.68213	259.022	557332	7.68674	259.022	605949	7.68661	259.022	98947.4	7.67519	259.022	417127	7.68924	259.022	584714	7.69333	CD*,*InHouse	D-Fructose-6-Phosphate(F6P)	7.694*,*7.69	C6H13O9P1-[M+H-]-{M0}(0.99792)(Niso-1)	None
265.042	1.61977e+06	7.68985	265.043	1.49596e+06	7.69019	265.043	2.36429e+06	7.69301	265.042	1.31944e+06	7.69499	265.042	2.17185e+06	7.68953	265.043	1.91921e+06	7.68999	265.042	1.48333e+06	7.68448	265.043	1.62759e+06	7.6891	265.042	2.88069e+06	7.68897	265.043	1.81128e+06	7.69169	265.042	2.02376e+06	7.68688	265.042	2.19669e+06	7.68626	CD*,*InHouse*,*CD*,*InHouse	D-Fructose-6-Phosphate(F6P)	7.694*,*7.69*,*7.694*,*7.69	C6H13O9P1-[M+H-]-13C-6-{M0}(0.99986)(Niso-1)	13C_6
179.057	4.64558e+06	1.11682	179.057	4.97537e+06	1.12145	179.057	5.51749e+06	1.12372	179.057	4.78563e+06	1.11593	179.057	5.06119e+06	1.12139	179.057	5.57024e+06	1.11887	179.056	4.40317e+06	1.12135	179.057	4.39871e+06	1.11912	179.057	9.29673e+06	1.11674	179.056	4.88002e+06	1.11654	179.056	5.48959e+06	1.11903	179.056	5.27788e+06	1.11879	CD	D-Glucopyranose	1.129	C6H12O6-[M+H-]-{M0}(0.99795)(Niso-1)	None
185.077	8.06233e+06	1.11917	185.077	4.43529e+06	1.12381	185.077	4.41803e+06	1.06356	185.077	3.31721e+06	1.11358	185.077	6.29378e+06	1.12375	185.077	3.67982e+06	1.12358	185.077	7.83639e+06	1.11899	185.077	4.33139e+06	1.11677	185.077	5.42316e+06	1.1191	185.077	8.48817e+06	1.11654	185.076	5.27545e+06	1.11903	185.077	3.75428e+06	1.11408	CD*,*CD	D-Glucopyranose	1.129*,*1.129	C6H12O6-[M+H-]-13C-6-{M0}(0.99994)(Niso-1)	13C_6
259.022	69722.9	7.85402	259.022	275748	7.84264	259.022	166345	7.86429	0	0	0	259.022	309224	7.85134	259.022	85339.5	7.85175	259.022	45405.1	7.85026	259.022	184751	7.85093	259.022	121222	7.85475	259.023	54012.5	7.86216	259.023	141842	7.85267	259.023	149804	7.84959	InHouse1	D-Glucose-6-Phosphate(G6P)	7.84	C6H13O9P1-[M+H-]-{M0}(0.99792)(Niso-1)	None
265.042	1.29355e+06	7.83211	265.043	674390	7.84735	265.043	482960	7.85487	0	0	0	265.042	1.5632e+06	7.82472	265.042	1.67584e+06	7.8275	265.043	1.82422e+06	7.85261	265.043	1.2604e+06	7.81252	265.043	1.95022e+06	7.84532	265.043	2.54625e+06	7.8433	265.043	1.41769e+06	7.81967	265.043	3.69855e+06	7.84959	InHouse1*,*InHouse1*,*InHouse1	D-Glucose-6-Phosphate(G6P)	7.84*,*7.84*,*7.84	C6H13O9P1-[M+H-]-13C-6-{M0}(0.99986)(Niso-1)	13C_6
176.936	8.45236e+07	7.83211	176.936	5.77354e+07	7.83721	176.936	7.86889e+07	7.83766	176.936	9.66734e+07	7.8373	176.936	8.5338e+07	7.83414	176.936	1.43222e+08	7.83458	176.936	1.61182e+08	7.82904	176.936	1.06799e+08	7.83138	176.936	1.6166e+08	7.82882	176.936	1.69958e+08	7.82915	176.936	1.20388e+08	7.83145	176.936	1.60211e+08	7.83241	CD	Diphosphate	7.833	H4O7P2-[M+H-]-{M0}(1)(Niso-3)	None
102.056	5.60032e+07	1.07774	102.056	1.01646e+08	1.07772	102.056	1.04713e+08	1.07771	102.056	4.35965e+07	1.07769	102.056	1.07173e+08	1.07772	102.056	1.12336e+08	1.08239	102.056	5.28238e+07	1.08005	102.056	1.10767e+08	1.07301	102.056	1.40838e+08	1.07538	102.056	5.78828e+07	1.08472	102.056	8.91628e+07	1.07779	102.056	1.23044e+08	1.08237	CD*,*InHouse	DL-3-Aminoisobutyric acid*,*L-alpha-Amino-n-butyric acid	1.095*,*1.08	C4H9N1O2-[M+H-]-{M0}(0.99893)(Niso-1)	None
103.06	1.19511e+07	1.07774	103.06	2.00347e+07	1.07772	103.06	1.71942e+07	1.07771	103.06	8.96149e+06	1.07769	103.06	2.1118e+07	1.07772	103.06	1.73337e+07	1.08239	103.06	1.07159e+07	1.08005	103.06	2.24367e+07	1.07301	103.06	2.38457e+07	1.07538	103.06	1.11591e+07	1.08472	103.06	1.40044e+07	1.08015	103.06	1.98599e+07	1.08237	CD*,*InHouse*,*CD*,*InHouse	DL-3-Aminoisobutyric acid*,*L-alpha-Amino-n-butyric acid*,*DL-3-Aminoisobutyric acid*,*L-alpha-Amino-n-butyric acid	1.095*,*1.08*,*1.095*,*1.08	C4H9N1O2-[M+H-]-13C-1-{M0}(0.99936)(Niso-1)	13C_1
104.063	4.70574e+06	1.0801	104.063	4.61497e+06	1.07537	104.063	3.36535e+06	1.07535	104.063	2.92439e+06	1.07769	104.063	5.66809e+06	1.07772	104.063	3.70917e+06	1.08003	104.063	4.06865e+06	1.08005	104.063	5.74113e+06	1.07301	104.063	5.08916e+06	1.07303	104.063	3.49301e+06	1.08472	104.063	4.26739e+06	1.07779	104.063	4.37124e+06	1.08237	CD*,*InHouse*,*CD*,*InHouse	DL-3-Aminoisobutyric acid*,*L-alpha-Amino-n-butyric acid*,*DL-3-Aminoisobutyric acid*,*L-alpha-Amino-n-butyric acid	1.095*,*1.08*,*1.095*,*1.08	C4H9N1O2-[M+H-]-13C-2-{M0}(0.99968)(Niso-1)	13C_2
105.066	4.73713e+06	1.07774	105.066	4.02126e+06	1.07537	105.066	2.26809e+06	1.07771	105.066	3.43585e+06	1.07769	105.066	4.7734e+06	1.07772	105.066	2.71644e+06	1.08003	105.066	4.3895e+06	1.08005	105.066	4.92692e+06	1.07537	105.066	4.12999e+06	1.07538	105.066	4.16709e+06	1.08708	105.066	3.94299e+06	1.07779	105.066	2.68088e+06	1.08001	CD*,*InHouse*,*CD*,*InHouse	DL-3-Aminoisobutyric acid*,*L-alpha-Amino-n-butyric acid*,*DL-3-Aminoisobutyric acid*,*L-alpha-Amino-n-butyric acid	1.095*,*1.08*,*1.095*,*1.08	C4H9N1O2-[M+H-]-13C-3-{M0}(0.99989)(Niso-1)	13C_3
106.07	2.94467e+06	1.07774	106.07	2.20676e+06	1.07537	106.07	904809	1.08006	106.07	1.94402e+06	1.08005	106.07	2.66689e+06	1.08008	0	0	0	106.07	2.67823e+06	1.08005	106.07	2.69504e+06	1.07301	106.07	1.67334e+06	1.07067	106.07	2.31382e+06	1.08708	106.069	1.95367e+06	1.07779	106.07	915248	1.08001	CD*,*InHouse*,*CD*,*InHouse	DL-3-Aminoisobutyric acid*,*L-alpha-Amino-n-butyric acid*,*DL-3-Aminoisobutyric acid*,*L-alpha-Amino-n-butyric acid	1.095*,*1.08*,*1.095*,*1.08	C4H9N1O2-[M+H-]-13C-4-{M0}(0.99999)(Niso-1)	13C_4
157.026	2.61675e+06	6.08508	157.026	1.09334e+06	6.05482	157.026	854048	6.05497	157.026	920555	6.0591	157.026	1.31219e+06	6.0682	157.026	1.32446e+06	6.0869	157.026	3.99846e+06	6.10662	157.026	1.9932e+06	6.05336	157.026	1.35376e+06	6.09919	0	0	0	157.026	1.30473e+06	6.06637	157.026	2.30969e+06	6.10672	InHouse_G	DL-Dihydroorotic acid	6.06	C5H6N2O4-[M+H-]-{M0}(0.99821)(Niso-1)	None
158.029	14915.9	6.07329	0	0	0	0	0	0	0	0	0	0	0	0	0	0	0	0	0	0	0	0	0	0	0	0	0	0	0	0	0	0	158.029	35515.2	6.10437	InHouse_G	DL-Dihydroorotic acid	6.06	C5H6N2O4-[M+H-]-13C-1-{M0}(0.99879)(Niso-1)	13C_1
160.036	1.53601e+06	6.08272	0	0	0	160.036	119802	6.06911	160.036	814326	6.04024	160.036	310424	6.04698	160.036	75390.2	6.08926	160.036	2.62042e+06	6.09248	160.036	444002	6.051	160.036	283052	6.08975	0	0	0	160.036	196448	6.06873	160.036	364467	6.10908	InHouse_G	DL-Dihydroorotic acid	6.06	C5H6N2O4-[M+H-]-13C-3-{M0}(0.99959)(Niso-1)	13C_3
168.991	980090	1.24005	168.991	2.19782e+06	1.24469	168.991	2.01198e+06	1.24224	168.991	492104	1.24152	168.991	2.22575e+06	1.23756	168.991	2.26897e+06	1.24213	168.991	805007	1.2375	168.991	1.8987e+06	1.23934	168.991	4.03339e+06	1.2329	168.991	1.18911e+06	1.22969	168.991	1.88417e+06	1.23519	168.991	3.18995e+06	1.23023	CD*,*InHouse_S	DL-Glyceraldehyde 3-phosphate	1.243*,*1.24	C3H7O6P1-[M+H-]-{M0}(0.99947)(Niso-1)	None
172.001	4.54983e+06	1.24005	172.001	1.38047e+07	1.24233	172.001	1.30349e+07	1.24459	172.001	2.61028e+06	1.2368	172.001	1.48059e+07	1.23992	172.001	1.47623e+07	1.24213	172.001	3.15652e+06	1.23278	172.001	1.33426e+07	1.2417	172.001	2.76027e+07	1.2329	172.001	4.63558e+06	1.22969	172.001	1.07157e+07	1.23519	172.001	2.10215e+07	1.23023	CD*,*InHouse_S*,*CD*,*InHouse_S	DL-Glyceraldehyde 3-phosphate	1.243*,*1.24*,*1.243*,*1.24	C3H7O6P1-[M+H-]-13C-3-{M0}(0.99994)(Niso-1)	13C_3
0	0	0	0	0	0	170.998	119316	1.24695	0	0	0	0	0	0	0	0	0	0	0	0	0	0	0	170.998	457039	1.2329	0	0	0	170.998	109364	1.2399	170.998	217851	1.23023	CD*,*InHouse_S*,*CD*,*InHouse_S*,*CD*,*InHouse_S	DL-Glyceraldehyde 3-phosphate	1.243*,*1.24*,*1.243*,*1.24*,*1.243*,*1.24	C3H7O6P1-[M+H-]-13C-2-{M0}(0.99993)(Niso-2)	13C_2
229.145	4.58334e+06	17.5333	229.145	5.67498e+06	17.5358	229.145	6.11795e+06	17.5352	229.145	5.26897e+06	17.5309	229.145	4.47985e+06	17.5347	229.145	4.94778e+06	17.5372	229.145	5.99038e+06	17.535	229.145	4.15131e+06	17.534	229.145	5.00981e+06	17.5332	229.145	6.27523e+06	17.5347	229.145	4.57359e+06	17.537	229.145	4.3448e+06	17.5324	CD	Dodecanedioic acid	17.539	C12H22O4-[M+H-]-{M0}(0.99999)(Niso-3)	None
179.057	3.35818e+06	6.3741	179.057	1.55449e+07	6.35325	179.057	1.61041e+07	6.36289	179.057	5.55246e+06	6.367	179.057	8.76402e+06	6.3306	179.057	1.23327e+07	6.38305	179.057	7.46864e+06	6.37913	179.057	8.20688e+06	6.35416	179.057	1.1356e+07	6.37169	179.057	1.50904e+07	6.39127	179.056	7.59085e+06	6.38369	179.057	7.89277e+06	6.38796	CD*,*InHouse	Fructose	6.38*,*6.35	C6H12O6-[M+H-]-{M0}(0.99795)(Niso-1)	None
185.077	1.65037e+07	6.3741	185.077	5.72422e+06	6.35325	185.077	5.49876e+06	6.35818	185.077	7.99637e+06	6.367	185.077	7.76776e+06	6.37608	185.076	4.69435e+06	6.38777	185.076	1.93608e+07	6.37913	185.077	8.46694e+06	6.35887	185.076	7.0786e+06	6.37169	185.077	2.03092e+07	6.39127	185.076	5.54435e+06	6.38369	185.076	9.36262e+06	6.38089	CD*,*InHouse	Fructose	6.38*,*6.35	C6H12O6-[M+H-]-13C-6-{M0}(0.99994)(Niso-1)	13C_6
181.072	780552	5.33509	0	0	0	0	0	0	181.072	1.25412e+06	5.33469	181.072	550199	5.33717	181.072	1.41461e+06	5.34017	181.072	491319	5.33557	181.072	1.018e+06	5.33638	181.072	943936	5.33507	181.072	1.20444e+06	5.34055	0	0	0	181.072	942226	5.3358	CD	Galactitol	5.327	C6H14O6-[M+H-]-{M0}(0.99794)(Niso-1)	None
0	0	0	179.057	1.51549e+06	6.79145	179.057	1.87207e+06	6.75794	179.057	744222	6.75976	0	0	0	0	0	0	0	0	0	0	0	0	0	0	0	0	0	0	0	0	0	0	0	0	CD*,*InHouse	Galactose	6.759*,*6.78	C6H12O6-[M+H-]-{M0}(0.99849)(Niso-2)	None
184.073	1.01703e+06	6.78334	184.073	1.47274e+06	6.79145	184.073	908688	6.78692	184.073	567465	6.78805	184.073	414766	6.7813	184.073	417595	6.78663	184.073	572474	6.78368	184.073	291970	6.78226	184.073	843252	6.78093	184.073	662083	6.77766	184.073	583747	6.78357	184.073	306399	6.77919	CD*,*InHouse*,*CD*,*InHouse	Galactose	6.759*,*6.78*,*6.759*,*6.78	C6H12O6-[M+H-]-13C-5-{M0}(0.99993)(Niso-2)	13C_5
185.077	1.80903e+07	6.78334	185.077	2.69821e+07	6.79145	185.077	2.28917e+07	6.78692	185.077	2.3058e+07	6.78805	185.076	1.81583e+07	6.7813	185.077	1.2408e+07	6.78663	185.077	1.58529e+07	6.78604	185.077	7.31774e+06	6.78226	185.077	1.48298e+07	6.78093	185.077	1.45835e+07	6.77766	185.076	2.02298e+07	6.78357	185.077	9.40207e+06	6.77919	CD*,*InHouse*,*CD*,*InHouse	Galactose	6.759*,*6.78*,*6.759*,*6.78	C6H12O6-[M+H-]-13C-6-{M0}(0.99994)(Niso-1)	13C_6
195.051	7.55953e+06	1.0471	195.052	8.4819e+06	1.07301	195.051	7.49532e+06	1.07064	195.052	3.32089e+06	1.05176	195.052	6.84613e+06	1.04944	195.051	8.00313e+06	1.05174	195.051	3.66486e+06	1.10249	195.051	1.27199e+07	1.06593	195.051	1.08561e+07	1.06831	195.051	5.75257e+06	1.1024	195.051	1.15546e+07	1.04715	195.051	1.25146e+07	1.04701	CD	Gluconic acid	1.06	C6H12O7-[M+H-]-{M0}(0.99795)(Niso-1)	None
200.068	847282	1.10739	200.068	1.04178e+06	1.09187	200.068	285483	1.06828	200.068	379482	1.09943	200.068	1.69122e+06	1.12847	200.068	1.06878e+06	1.05646	200.068	747141	1.10249	200.068	2.38481e+06	1.09187	200.068	1.38229e+06	1.0636	200.068	1.29738e+06	1.10475	200.068	1.83945e+06	1.09545	200.068	1.51602e+06	1.04701	CD*,*CD	Gluconic acid	1.06*,*1.06	C6H12O7-[M+H-]-13C-5-{M0}(0.9999)(Niso-2)	13C_5
201.071	2.25479e+07	1.10503	201.072	4.49488e+07	1.07301	201.071	2.64259e+07	1.07064	201.071	1.40603e+07	1.10414	201.071	4.29521e+07	1.04944	201.071	4.11992e+07	1.04938	201.071	3.60896e+07	1.10013	201.072	4.33606e+07	1.06593	201.071	5.78409e+07	1.06831	201.071	2.17879e+07	1.1024	201.071	6.26974e+07	1.0931	201.071	4.44193e+07	1.04937	CD*,*CD	Gluconic acid	1.06*,*1.06	C6H12O7-[M+H-]-13C-6-{M0}(0.99991)(Niso-1)	13C_6
145.062	1.59074e+07	7.03218	145.062	4.87023e+07	7.03154	145.062	7.39012e+07	7.03038	145.062	1.79216e+07	7.02983	145.062	6.18536e+07	7.03014	145.062	4.9515e+07	7.03715	145.062	1.75387e+07	7.03014	145.062	6.24783e+07	7.02875	145.062	5.3147e+07	7.03211	145.062	1.05804e+07	7.03118	145.062	3.79699e+07	7.03003	145.062	6.1907e+07	7.03036	CD*,*InHouse_SG	Glutamine	7.022*,*7.03	C5H10N2O3-[M+H-]-{M0}(0.99818)(Niso-1)	None
0	0	0	146.065	2.75884e+06	7.03154	146.065	3.89125e+06	7.02567	146.066	570440	7.03926	146.065	2.95235e+06	7.0325	0	0	0	0	0	0	146.065	3.47569e+06	7.02639	146.065	286567	6.97018	0	0	0	146.065	1.57688e+06	7.03003	146.065	3.26917e+06	7.03036	CD*,*InHouse_SG*,*CD*,*InHouse_SG	Glutamine	7.022*,*7.03*,*7.022*,*7.03	C5H10N2O3-[M+H-]-13C-1-{M0}(0.99876)(Niso-1)	13C_1
131.035	7.22939e+06	4.76623	131.035	1.81924e+07	4.77344	131.035	2.3571e+07	4.76976	131.035	1.06251e+07	4.76575	131.035	7.65583e+06	4.76599	131.035	1.34839e+07	4.77383	131.035	2.05621e+07	4.76923	131.035	4.74556e+06	4.76517	131.035	6.77214e+06	4.76393	131.035	2.89171e+07	4.77193	131.035	3.86155e+06	4.76173	131.035	9.68491e+06	4.7649	CD*,*InHouse_G	Glutaric acid	4.758*,*4.77	C5H8O4-[M+H-]-{M0}(0.99996)(Niso-2)	None
133.042	11183.1	4.81102	133.042	154877	4.81116	133.042	126304	4.81219	0	0	0	133.042	226174	4.80842	133.042	183120	4.81626	0	0	0	133.042	226168	4.80995	133.042	234284	4.81107	0	0	0	133.042	116528	4.81359	133.042	250679	4.80969	CD*,*InHouse_G	Glutaric acid	4.758*,*4.77	C5H8O4-[M+H-]-13C-2-{M0}(0.99949)(Niso-1)	13C_2
0	0	0	135.049	204053	4.81352	135.049	121548	4.81219	0	0	0	135.049	253279	4.80842	135.049	194054	4.81862	0	0	0	135.049	299180	4.80995	135.049	270349	4.81107	0	0	0	135.049	133372	4.81123	135.049	272943	4.80969	CD*,*InHouse_G	Glutaric acid	4.758*,*4.77	C5H8O4-[M+H-]-13C-4-{M0}(0.99992)(Niso-1)	13C_4
285.207	1.12076e+06	2.41858	285.207	2.50183e+06	2.41613	285.207	3.80636e+06	2.42156	285.207	1.96527e+06	2.41306	285.207	1.37045e+06	2.42076	285.207	2.2787e+06	2.42148	285.207	3.03808e+06	2.41744	285.207	1.29356e+06	2.4189	285.207	1.57924e+06	2.41709	285.207	4.58248e+06	2.41656	285.207	3.26952e+06	2.41783	285.207	2.08161e+06	2.41326	CD	Hexadecanedioic acid	2.398	C16H30O4-[M+H-]-{M0}(0.99975)(Niso-2)	None
0	0	0	286.211	182356	2.41848	0	0	0	0	0	0	0	0	0	286.21	61285.5	2.42148	0	0	0	0	0	0	0	0	0	286.211	168369	2.41656	0	0	0	0	0	0	CD*,*CD	Hexadecanedioic acid	2.398*,*2.398	C16H30O4-[M+H-]-13C-1-{M0}(0.98696)(Niso-1)	13C_1
115.077	1.20752e+06	13.6006	115.077	1.01329e+06	13.596	115.077	1.458e+06	13.5988	115.077	999363	13.589	115.077	887134	13.597	115.077	1.55373e+06	13.6054	115.077	2.48748e+06	13.5942	115.077	798187	13.5959	115.077	1.07679e+06	13.5936	115.077	1.82486e+06	13.6099	115.077	1.27051e+06	13.5946	115.077	1.11475e+06	13.6036	CD	Hexanoic acid	13.6	C6H12O2-[M+H-]-{M0}(0.99998)(Niso-2)	None
0	0	0	0	0	0	116.08	1827.93	13.6036	0	0	0	0	0	0	0	0	0	0	0	0	0	0	0	116.08	669.518	13.5902	0	0	0	0	0	0	0	0	0	CD	Hexanoic acid	13.6	C6H12O2-[M+H-]-13C-1-{M0}(0.99857)(Niso-1)	13C_1
178.051	451042	12.2721	178.051	670394	12.2631	178.051	658574	12.2732	178.051	713399	12.264	178.051	483709	12.2637	178.051	412489	12.2747	178.051	285135	12.2638	178.052	223462	12.2649	178.051	492937	12.2629	178.051	478478	12.2895	178.051	432151	12.2684	178.051	357087	12.2825	CD	Hippuric acid	12.286	C9H9N1O3-[M+H-]-{M0}(0.99509)(Niso-1)	None
179.055	52528.6	12.2744	179.055	9641.33	12.2631	179.055	2944.44	12.2732	179.055	664.196	12.2688	179.055	54896.8	12.2637	0	0	0	0	0	0	0	0	0	179.055	26601	12.2652	179.055	51985.8	12.2918	179.055	42482.8	12.2707	0	0	0	CD	Hippuric acid	12.286	C9H9N1O3-[M+H-]-13C-1-{M0}(0.9961)(Niso-1)	13C_1
0	0	0	0	0	0	0	0	0	0	0	0	0	0	0	0	0	0	186.077	31155.6	12.3157	0	0	0	186.077	67345.2	12.2451	0	0	0	186.077	35470.7	12.2637	0	0	0	CD	Hippuric acid	12.286	C9H9N1O3-[M+H-]-13C-8-{M0}(0.99989)(Niso-1)	13C_8
154.063	2.43171e+07	8.64362	154.063	6.66559e+07	8.64644	154.063	7.42226e+07	8.64452	154.063	1.79803e+07	8.6468	154.063	6.39683e+07	8.64569	154.063	6.648e+07	8.64341	154.063	1.3333e+07	8.64711	154.063	4.67478e+07	8.63692	154.063	6.62994e+07	8.64235	154.063	1.57965e+07	8.6436	154.063	4.43289e+07	8.64269	154.063	6.25259e+07	8.63809	CD*,*InHouse_pos	Histidine	8.617*,*8.64	C6H9N3O2-[M+H-]-{M0}(0.99722)(Niso-1)	None
155.066	1.14382e+06	8.64127	155.066	5.12518e+06	8.64644	155.066	4.2619e+06	8.64688	155.066	1.11028e+06	8.6468	155.066	5.27518e+06	8.63861	155.066	2.74331e+06	8.64341	155.066	1.01734e+06	8.64711	155.066	2.89865e+06	8.63692	155.066	4.23192e+06	8.64235	155.066	1.13977e+06	8.6436	155.066	2.44721e+06	8.64505	155.066	4.92057e+06	8.63809	CD*,*InHouse_pos	Histidine	8.617*,*8.64	C6H9N3O2-[M+H-]-13C-1-{M0}(0.99988)(Niso-2)	13C_1
272.089	3.90794e+06	1.63353	272.089	4.55542e+06	1.63579	272.089	3.77274e+06	1.6271	272.089	3.12817e+06	1.61616	272.089	5.16275e+06	1.62945	272.089	4.22825e+06	1.64113	272.089	4.50167e+06	1.64982	272.089	5.1409e+06	1.63367	272.089	5.1634e+06	1.62492	272.089	5.3735e+06	1.68029	272.089	5.29498e+06	1.62406	272.089	5.79149e+06	1.65904	InHouse	hm5C,(5-hydroxymethylcytidine)	1.64	C10H15N3O6-[M+H-]-{M0}(0.99963)(Niso-2)	None
274.095	575942	1.63353	274.095	674486	1.63579	274.095	444102	1.6271	274.096	409387	1.61616	274.095	737154	1.6271	0	0	0	274.095	816085	1.64982	274.095	681600	1.63367	274.095	911725	1.62492	274.095	850135	1.68029	274.095	789734	1.62406	274.095	791567	1.65904	InHouse	hm5C,(5-hydroxymethylcytidine)	1.64	C10H15N3O6-[M+H-]-13C-2-{M0}(0.9954)(Niso-1)	13C_2
167.035	425287	4.36604	167.035	2.97335e+06	4.3718	167.035	4.50419e+06	4.36735	167.035	1.39344e+06	4.36313	167.035	494007	4.37059	167.035	1.55937e+06	4.3714	167.035	3.13999e+06	4.3715	167.035	219077	4.3674	167.035	376253	4.36697	167.035	4.53908e+06	4.37425	0	0	0	167.035	973840	4.36487	CD	Homogentisic acid	4.359	C8H8O4-[M+H-]-{M0}(0.99642)(Niso-1)	None
129.02	6.3138e+06	4.83931	129.02	2.06846e+07	4.84181	129.02	2.87902e+07	4.84048	129.02	1.10231e+07	4.83646	129.02	8.85293e+06	4.83671	129.02	1.47005e+07	4.84541	129.02	2.23688e+07	4.83995	129.02	3.50663e+06	4.83824	129.02	5.90635e+06	4.83936	129.02	2.10205e+07	4.8435	129.02	1.95569e+06	4.84512	129.02	8.43683e+06	4.83797	CD*,*InHouse	Itaconic acid	4.831*,*4.84	C5H6O4-[M+H-]-{M0}(0.99997)(Niso-3)	None
0	0	0	0	0	0	0	0	0	130.023	47914.8	4.77989	130.023	62106.2	4.83671	0	0	0	130.023	217074	4.78102	130.023	16623.6	4.83588	130.023	51255.6	4.837	0	0	0	0	0	0	0	0	0	CD*,*InHouse	Itaconic acid	4.831*,*4.84	C5H6O4-[M+H-]-13C-1-{M0}(0.99911)(Niso-1)	13C_1
89.0245	6.10663e+07	1.63353	89.0246	7.36372e+07	1.63579	89.0245	8.66464e+07	1.6271	89.0246	5.89324e+07	1.61616	89.0246	5.10734e+07	1.6271	89.0245	5.74154e+07	1.64113	89.0245	3.98888e+07	1.64747	89.0245	3.98956e+07	1.63367	89.0246	6.97026e+07	1.62492	89.0246	5.93289e+07	1.66793	89.0245	4.68469e+07	1.62406	89.0245	5.40976e+07	1.65432	CD*,*InHouse1	lactate	1.652*,*1.6	C3H6O3-[M+H-]-{M0}(0.99998)(Niso-2)	None
90.0279	180650	1.63353	90.0279	418519	1.63579	90.0279	246434	1.6271	90.0279	260042	1.61616	90.0279	324553	1.6271	90.0278	252030	1.64113	90.0279	234471	1.64747	90.0278	270260	1.63367	90.0279	188070	1.62492	90.0279	202107	1.66793	90.0278	170733	1.62406	90.0278	491455	1.65432	CD*,*InHouse1	lactate	1.652*,*1.6*,*1.652*,*1.6	C3H6O3-[M+H-]-13C-1-{M0}(0.99998)(Niso-2)	13C_1
91.0313	6.1921e+06	1.63353	91.0313	1.04407e+07	1.63579	91.0313	1.01379e+07	1.6271	91.0313	6.30452e+06	1.61616	91.0313	8.19043e+06	1.6271	91.0313	8.96517e+06	1.64113	91.0313	4.79593e+06	1.64747	91.0313	7.52299e+06	1.63367	91.0313	1.07461e+07	1.62492	91.0314	6.58318e+06	1.66793	91.0312	6.85631e+06	1.62406	91.0313	7.66167e+06	1.65432	CD*,*InHouse1	lactate	1.652*,*1.6*,*1.652*,*1.6	C3H6O3-[M+H-]-13C-2-{M0}(0.99998)(Niso-2)	13C_2
92.0347	3.13001e+08	1.63353	92.0347	5.55203e+08	1.63579	92.0347	5.4486e+08	1.6271	92.0347	3.25697e+08	1.61616	92.0347	4.3732e+08	1.6271	92.0347	4.97187e+08	1.64113	92.0347	2.55722e+08	1.64747	92.0347	4.02413e+08	1.63367	92.0347	5.89329e+08	1.62492	92.0347	3.46657e+08	1.66793	92.0346	3.75412e+08	1.62406	92.0347	4.30115e+08	1.65432	CD*,*InHouse1	lactate	1.652*,*1.6*,*1.652*,*1.6	C3H6O3-[M+H-]-13C-3-{M0}(0.99998)(Niso-1)	13C_3
160.062	6.39799e+06	1.30841	160.062	9.43686e+06	1.31137	160.062	9.09417e+06	1.31127	160.062	3.93552e+06	1.30752	160.062	1.0508e+07	1.31131	160.062	9.87048e+06	1.31284	160.062	6.43845e+06	1.31058	160.062	9.37159e+06	1.30839	160.062	1.15554e+07	1.30833	160.062	6.77954e+06	1.31521	160.062	8.92699e+06	1.31062	160.062	1.19799e+07	1.31273	CD*,*InHouse	L-alpha-Aminoadipic acid	1.315*,*1.31	C6H11N1O4-[M+H-]-{M0}(0.99989)(Niso-2)	None
132.03	2.49383e+06	1.04003	132.031	7.92157e+06	1.04001	132.031	8.45461e+06	1.03999	132.031	2.74677e+06	1.03998	132.03	8.82575e+06	1.04001	132.031	5.9452e+06	1.03995	132.03	2.60533e+06	1.03998	0	0	0	132.031	5.53434e+06	1.04002	132.031	2.33946e+06	1.04229	132.03	4.38145e+06	1.04008	132.03	8.66231e+06	1.03994	CD	L-Aspartate	1.05	C4H7N1O4-[M+H-]-{M0}(0.99894)(Niso-1)	None
0	0	0	132.031	8.5239e+06	1.14503	132.031	3.99792e+06	1.14493	0	0	0	0	0	0	0	0	0	132.031	1.8273e+06	1.14492	132.031	1.38466e+07	1.13326	0	0	0	132.031	823399	1.1354	132.031	6.47112e+06	1.1261	132.031	7.79786e+06	1.14943	CD	L-Aspartate	1.05	C4H7N1O4-[M+H-]-{M0}(0.99894)(Niso-1)	None
0	0	0	0	0	0	0	0	0	0	0	0	0	0	0	0	0	0	0	0	0	0	0	0	133.034	113519	1.03531	0	0	0	0	0	0	0	0	0	CD	L-Aspartate	1.05	C4H7N1O4-[M+H-]-13C-1-{M0}(0.99937)(Niso-1)	13C_1
134.037	398014	1.04003	134.037	1.12557e+06	1.04001	134.037	875761	1.04235	134.037	239058	1.03998	134.037	1.43509e+06	1.04236	134.037	538700	1.0376	0	0	0	134.037	1.63988e+06	1.04236	134.037	776519	1.04002	0	0	0	134.037	513329	1.04008	134.037	727806	1.0423	CD	L-Aspartate	1.05	C4H7N1O4-[M+H-]-13C-2-{M0}(0.99968)(Niso-1)	13C_2
135.041	818731	1.04003	135.041	997491	1.04001	135.041	329038	1.03999	135.041	789564	1.03998	135.041	1.11047e+06	1.04001	135.041	240642	1.04231	135.041	830185	1.03998	135.041	694181	1.04001	135.041	296965	1.04474	135.041	1.06039e+06	1.04465	135.04	501980	1.03772	135.041	390843	1.0423	CD	L-Aspartate	1.05	C4H7N1O4-[M+H-]-13C-3-{M0}(0.99988)(Niso-1)	13C_3
0	0	0	135.04	149544	1.13088	0	0	0	0	0	0	135.04	524126	1.14261	0	0	0	0	0	0	0	0	0	0	0	0	0	0	0	0	0	0	0	0	0	CD	L-Aspartate	1.05	C4H7N1O4-[M+H-]-13C-3-{M0}(0.99988)(Niso-1)	13C_3
152.003	1.4554e+07	5.93346	152.003	8.95706e+06	5.93383	152.003	4.61701e+06	5.93239	152.003	1.05273e+06	5.9334	152.003	3.42575e+06	5.93542	152.003	2.16113e+06	5.93603	152.003	3.26219e+06	5.99036	152.003	2.80318e+06	5.93237	152.003	803242	5.92636	152.003	2.16389e+07	6.00484	152.003	2.40784e+06	5.93359	152.003	312619	5.92133	CD	L-Cysteinesulfinic acid	5.987	C3H7N1O4S1-[M+H-]-{M0}(0.99842)(Niso-1)	None
153.006	486118	5.94053	153.006	246562	5.93383	153.006	24427.1	5.91514	0	0	0	0	0	0	0	0	0	0	0	0	0	0	0	0	0	0	153.006	350665	5.93648	153.006	11726.9	5.92416	0	0	0	CD*,*CD	L-Cysteinesulfinic acid	5.987	C3H7N1O4S1-[M+H-]-13C-1-{M0}(0.99866)(Niso-1)	13C_1
307.08	83837.2	1.63353	0	0	0	0	0	0	0	0	0	0	0	0	0	0	0	307.08	262615	1.64982	0	0	0	0	0	0	0	0	0	0	0	0	0	0	0	CD*,*InHouse	L-Glutathione (reduced)*,*Glutathione	1.647*,*1.63	C10H17N3O6S1-[M+H-]-13C-1-{M0}(0.99813)(Niso-2)	13C_1
309.087	1.51991e+07	1.63353	309.088	1.88781e+07	1.63579	309.087	1.35374e+07	1.62946	309.088	1.75321e+07	1.61616	309.087	1.03372e+07	1.6271	309.087	1.47773e+07	1.64113	309.087	1.69375e+07	1.64982	309.087	1.08292e+07	1.63367	309.087	1.89203e+07	1.62492	309.087	2.89276e+07	1.67793	309.087	9.24812e+06	1.62406	309.087	1.94426e+07	1.65904	CD*,*InHouse	L-Glutathione (reduced)*,*Glutathione	1.647*,*1.63	C10H17N3O6S1-[M+H-]-13C-3-{M0}(0.99553)(Niso-1)	13C_3
310.091	2.42342e+07	1.63353	310.091	1.65841e+07	1.63579	310.091	1.08413e+07	1.62946	310.091	1.74512e+07	1.61616	310.091	1.81601e+07	1.6271	310.091	1.13734e+07	1.64349	310.091	2.71471e+07	1.64982	310.091	1.87446e+07	1.63367	310.091	1.51398e+07	1.62492	310.091	2.77819e+07	1.67793	310.091	1.62945e+07	1.62406	0	0	0	CD*,*InHouse	L-Glutathione (reduced)*,*Glutathione	1.647*,*1.63	C10H17N3O6S1-[M+H-]-13C-4-{M0}(0.9993)(Niso-3)	13C_4
311.094	1.40959e+07	1.63353	311.094	8.73968e+06	1.63579	311.094	5.07119e+06	1.62946	311.094	1.0183e+07	1.61616	311.094	9.65455e+06	1.62945	311.094	4.28953e+06	1.64113	311.094	1.59776e+07	1.64982	311.094	9.76195e+06	1.63367	311.094	7.11693e+06	1.62492	311.094	1.62111e+07	1.67793	311.093	8.28874e+06	1.62406	311.094	6.32934e+06	1.66139	CD*,*InHouse	L-Glutathione (reduced)*,*Glutathione	1.647*,*1.63	C10H17N3O6S1-[M+H-]-13C-5-{M0}(0.99962)(Niso-3)	13C_5
0	0	0	0	0	0	0	0	0	0	0	0	0	0	0	0	0	0	0	0	0	0	0	0	312.097	87877.2	1.63434	0	0	0	0	0	0	312.098	258599	1.65668	CD*,*InHouse	L-Glutathione (reduced)*,*Glutathione	1.647*,*1.63	C10H17N3O6S1-[M+H-]-13C-6-{M0}(0.99755)(Niso-1)	13C_6
306.077	5.08383e+08	1.63353	306.077	5.8185e+08	1.63579	306.077	4.8614e+08	1.6271	306.077	4.01976e+08	1.61616	306.077	6.55361e+08	1.6271	306.077	5.60928e+08	1.64113	306.077	5.77884e+08	1.64982	306.077	6.55825e+08	1.63367	306.077	6.40171e+08	1.62492	306.077	7.07408e+08	1.67793	306.077	6.63184e+08	1.62406	306.077	7.38599e+08	1.65904	CD*,*InHouse	L-Glutathione (reduced)*,*Glutathione	1.647*,*1.63	C10H17N3O6S1-[M+H-]-{M0}(0.99806)(Niso-2)	None
308.084	8.29201e+07	1.63353	308.084	8.71229e+07	1.63579	308.084	7.17058e+07	1.6271	308.084	6.05224e+07	1.61616	308.084	9.68873e+07	1.6271	308.084	7.93508e+07	1.64113	308.084	9.25254e+07	1.64982	308.084	9.94771e+07	1.63367	308.084	9.88576e+07	1.62492	308.084	1.03941e+08	1.67793	308.084	9.17262e+07	1.62406	308.084	1.06306e+08	1.65904	CD*,*InHouse	L-Glutathione (reduced)*,*Glutathione	1.647*,*1.63	C10H17N3O6S1-[M+H-]-13C-2-{M0}(0.99819)(Niso-2)	13C_2
611.146	2.78379e+06	8.08133	611.146	2.55171e+06	8.06525	611.146	2.26265e+06	8.07748	611.146	1.47511e+06	8.07241	611.146	1.75324e+06	8.06922	611.146	1.75933e+06	8.07194	611.146	1.41026e+06	8.07121	611.146	2.524e+06	8.06502	611.146	1.00384e+06	8.06396	611.146	2.50987e+06	8.08452	611.146	1.08691e+06	8.07367	611.146	1.22876e+06	8.06489	CD	L-Glutathione oxidized	8.058	C20H32N6O12S2-[M+H-]-{M0}(0.969)(Niso-1)	None
0	0	0	0	0	0	0	0	0	0	0	0	613.151	1.21174e+06	8.06922	0	0	0	0	0	0	613.151	663009	8.06502	0	0	0	613.151	1.21506e+06	8.07745	0	0	0	0	0	0	CD	L-Glutathione oxidized	8.058	C20H32N6O12S2-[M+H-]-13C-2-{M0}(0.97379)(Niso-1)	13C_2
0	0	0	0	0	0	614.155	32983.1	8.04212	614.155	132248	8.06533	0	0	0	614.154	150174	8.07194	614.155	66311.8	8.06178	0	0	0	614.155	60903.9	8.0451	0	0	0	614.153	72063.8	8.07367	614.154	94371.6	8.06961	CD	L-Glutathione oxidized	8.058	C20H32N6O12S2-[M+H-]-13C-3-{M0}(0.99027)(Niso-2)	13C_3
0	0	0	0	0	0	615.157	155284	8.0704	615.158	95395.5	8.07712	0	0	0	615.157	41167.3	8.06723	615.159	202432	8.07121	615.155	22145.2	8.03437	0	0	0	615.159	247991	8.0798	0	0	0	0	0	0	CD	L-Glutathione oxidized	8.058	C20H32N6O12S2-[M+H-]-13C-4-{M0}(0.98442)(Niso-2)	13C_4
616.161	49393.5	8.04597	616.161	129595	8.0676	0	0	0	0	0	0	0	0	0	616.161	1901.04	8.06723	616.162	30310	8.083	0	0	0	0	0	0	0	0	0	616.163	7342.39	8.06188	0	0	0	CD	L-Glutathione oxidized	8.058	C20H32N6O12S2-[M+H-]-13C-5-{M0}(0.99182)(Niso-2)	13C_5
617.163	33255.3	8.07661	0	0	0	0	0	0	617.163	18953.6	8.07005	617.164	15219	8.07158	0	0	0	617.165	2633.57	8.08064	0	0	0	0	0	0	0	0	0	0	0	0	0	0	0	CD	L-Glutathione oxidized	8.058	C20H32N6O12S2-[M+H-]-13C-6-{M0}(0.98182)(Niso-1)	13C_6
128.036	5.49015e+07	5.05181	128.036	8.65071e+07	5.05197	128.036	7.02007e+07	5.05532	128.036	4.32533e+07	5.04427	128.036	9.50583e+07	5.05157	128.036	7.99964e+07	5.05228	128.036	5.14409e+07	5.05472	128.036	7.04583e+07	5.05074	128.036	9.26567e+07	5.05186	128.036	8.16471e+07	5.05739	128.036	6.10985e+07	5.0544	128.036	9.88086e+07	5.0527	CD*,*CD_InHouse*,*InHouse	L-Pyroglutamic acid	5.056*,*5.06*,*5.05	C5H7N1O3-[M+H-]-{M0}(0.99997)(Niso-2)	None
0	0	0	0	0	0	129.039	383899	5.05532	129.039	316656	5.04663	0	0	0	0	0	0	129.039	110364	5.05472	0	0	0	0	0	0	0	0	0	0	0	0	129.039	164619	5.0527	CD*,*CD_InHouse*,*InHouse	L-Pyroglutamic acid	5.056*,*5.06*,*5.05	C5H7N1O3-[M+H-]-13C-1-{M0}(0.99895)(Niso-1)	13C_1
130.043	1.81285e+06	5.05417	130.043	1.69406e+06	5.05197	0	0	0	130.043	998336	5.04663	130.042	1.83897e+06	5.04685	130.043	1.14028e+06	5.05699	130.042	1.76052e+06	5.05708	130.042	1.77856e+06	5.05074	130.043	1.68117e+06	5.05186	130.043	1.99507e+06	5.05739	130.042	1.22094e+06	5.05675	130.042	1.39243e+06	5.05506	CD*,*CD_InHouse*,*InHouse	L-Pyroglutamic acid	5.056*,*5.06*,*5.05	C5H7N1O3-[M+H-]-13C-2-{M0}(0.99937)(Niso-1)	13C_2
131.046	469292	5.05417	131.046	327314	5.05905	0	0	0	131.046	277902	5.04663	131.046	409817	5.05393	131.046	184263	5.05228	131.046	413872	5.05472	131.046	432055	5.0531	131.046	249953	5.05186	131.046	507482	5.05974	131.046	261992	5.05675	131.046	262937	5.0527	CD*,*CD_InHouse*,*InHouse	L-Pyroglutamic acid	5.056*,*5.06*,*5.05	C5H7N1O3-[M+H-]-13C-3-{M0}(0.99969)(Niso-1)	13C_3
132.049	497850	5.05417	132.049	423944	5.05433	132.049	149004	5.05296	132.049	200373	5.05134	132.049	499974	5.04921	132.049	142544	5.06878	132.049	396642	5.04765	132.049	328527	5.04838	132.049	274222	5.04715	132.049	707133	5.05739	132.049	272116	5.05675	132.049	244956	5.05506	CD*,*CD_InHouse*,*InHouse	L-Pyroglutamic acid	5.056*,*5.06*,*5.05	C5H7N1O3-[M+H-]-13C-4-{M0}(0.9859)(Niso-2)	13C_4
133.052	447133	5.05417	133.052	221604	5.0449	133.052	42946.2	5.04353	133.052	314069	5.04191	133.052	341184	5.05864	0	0	0	133.052	405443	5.0665	133.052	358379	5.04838	133.052	192585	5.0495	133.052	544907	5.06446	133.052	218310	5.0544	0	0	0	CD*,*CD_InHouse*,*InHouse	L-Pyroglutamic acid	5.056*,*5.06*,*5.05	C5H7N1O3-[M+H-]-13C-5-{M0}(0.99998)(Niso-1)	13C_5
135.03	3.72711e+07	1.10975	135.03	3.51857e+07	1.11438	135.03	3.31646e+07	1.11193	135.03	2.30904e+07	1.11122	135.03	3.24547e+07	1.11432	135.03	2.90443e+07	1.11415	135.03	2.14548e+07	1.10956	135.03	2.52724e+07	1.10969	135.03	3.32698e+07	1.10496	135.03	2.66496e+07	1.10947	135.03	2.72724e+07	1.1096	135.03	2.57594e+07	1.10936	CD	L-Threonic acid	1.124	C4H8O5-[M+H-]-{M0}(0.99994)(Niso-2)	None
136.034	1.40844e+06	1.11446	136.034	2.28829e+06	1.11674	136.034	1.38888e+06	1.119	136.034	1.39718e+06	1.10886	136.034	2.27031e+06	1.11432	136.034	990223	1.11415	136.034	1.32625e+06	1.10956	136.034	2.51234e+06	1.10969	136.034	2.28497e+06	1.11674	136.034	1.27351e+06	1.11183	136.033	2.17646e+06	1.1096	136.033	1.30767e+06	1.11408	CD	L-Threonic acid	1.124	C4H8O5-[M+H-]-13C-1-{M0}(0.99948)(Niso-1)	13C_1
138.04	4.73993e+06	1.10975	138.04	7.37111e+06	1.11438	138.04	5.55998e+06	1.11193	138.04	4.70245e+06	1.11122	138.04	1.05192e+07	1.11432	138.04	7.4463e+06	1.11415	138.04	6.15709e+06	1.10956	138.04	1.07644e+07	1.10969	138.04	8.40528e+06	1.10731	138.04	5.47287e+06	1.10947	138.04	6.59592e+06	1.11195	138.04	5.42156e+06	1.10936	CD	L-Threonic acid	1.124	C4H8O5-[M+H-]-13C-3-{M0}(0.99995)(Niso-2)	13C_3
139.044	1.57471e+08	1.10975	139.044	2.11959e+08	1.11438	139.044	1.62118e+08	1.11193	139.044	1.35536e+08	1.11122	139.044	2.7646e+08	1.11432	139.044	2.24103e+08	1.11415	139.044	1.84905e+08	1.10956	139.044	3.00461e+08	1.11205	139.044	2.53351e+08	1.10731	139.044	1.76271e+08	1.10947	139.044	2.19111e+08	1.11195	139.044	1.75398e+08	1.10936	CD	L-Threonic acid	1.124	C4H8O5-[M+H-]-13C-4-{M0}(0.99996)(Niso-1)	13C_4
194.083	5.40542e+07	18.9316	194.083	4.93448e+07	18.9318	194.082	5.27173e+07	18.9334	194.083	4.89492e+07	18.9294	194.083	4.87675e+07	18.9307	194.083	4.91316e+07	18.9331	194.083	4.80034e+07	18.9311	194.083	4.97947e+07	18.9299	194.083	5.07116e+07	18.9315	194.083	5.04651e+07	18.9328	194.083	5.06118e+07	18.9329	194.083	4.99543e+07	18.9329	CD	L-Tyrosine methyl ester	18.94	C10H13N1O3-[M+H-]-{M0}(0.99996)(Niso-4)	None
133.015	1.93217e+08	1.53689	133.015	4.313e+08	1.53679	133.015	3.69149e+08	1.53671	133.015	1.64286e+08	1.53286	133.015	6.03678e+08	1.53438	133.015	5.22086e+08	1.54135	133.015	2.00408e+08	1.54064	133.015	4.5707e+08	1.53387	133.015	5.69304e+08	1.52507	133.015	2.60663e+08	1.54459	133.015	3.91611e+08	1.52659	133.015	5.45075e+08	1.54353	CD*,*InHouse	Malate	1.551*,*1.54	C4H6O5-[M+H-]-{M0}(0.99994)(Niso-2)	None
134.018	6.21743e+06	1.53689	134.018	7.06186e+06	1.53679	134.018	4.53712e+06	1.53671	134.018	4.5483e+06	1.53286	134.018	4.97646e+06	1.53438	134.018	1.52153e+06	1.54135	134.018	6.171e+06	1.54064	134.018	7.49958e+06	1.53387	134.018	7.88642e+06	1.52507	134.018	5.96104e+06	1.54459	134.018	8.27383e+06	1.52659	134.018	6.98425e+06	1.54353	CD*,*InHouse	Malate	1.551*,*1.54	C4H6O5-[M+H-]-13C-1-{M0}(0.99995)(Niso-2)	13C_1
135.021	4.39417e+07	1.53689	135.021	8.01654e+07	1.53679	135.021	5.23703e+07	1.53671	135.021	3.48011e+07	1.53286	135.021	1.16892e+08	1.53438	135.021	6.21047e+07	1.54135	135.021	4.55172e+07	1.54064	135.021	8.39324e+07	1.53387	135.021	8.48241e+07	1.52507	135.021	5.1837e+07	1.54459	135.021	7.22788e+07	1.52659	135.021	7.12816e+07	1.54117	CD*,*InHouse	Malate	1.551*,*1.54	C4H6O5-[M+H-]-13C-2-{M0}(0.99995)(Niso-2)	13C_2
136.025	7.69939e+07	1.53689	136.025	6.42405e+07	1.53679	136.024	3.18675e+07	1.53671	136.025	6.64168e+07	1.53286	136.024	7.97848e+07	1.53438	136.025	4.59811e+07	1.54135	136.025	7.92559e+07	1.54064	136.024	6.55004e+07	1.53387	136.024	5.23258e+07	1.52507	136.025	1.00551e+08	1.54459	136.024	6.49697e+07	1.52659	136.024	4.33861e+07	1.54353	CD*,*InHouse	Malate	1.551*,*1.54	C4H6O5-[M+H-]-13C-3-{M0}(1)(Niso-3)	13C_3
137.028	1.53815e+07	1.53689	137.028	1.48329e+07	1.53679	137.028	6.35996e+06	1.53671	137.028	1.1928e+07	1.53286	137.028	1.88417e+07	1.53438	137.028	7.049e+06	1.54135	137.028	1.6007e+07	1.54064	137.028	1.6249e+07	1.53387	137.028	1.08563e+07	1.52507	137.028	1.58832e+07	1.54459	137.028	1.3497e+07	1.52659	137.028	7.39863e+06	1.54117	CD*,*InHouse	Malate	1.551*,*1.54	C4H6O5-[M+H-]-13C-4-{M0}(0.99996)(Niso-1)	13C_4
115.004	1.07138e+07	1.53689	115.004	2.40432e+07	1.53679	115.004	2.03685e+07	1.53671	115.004	8.97172e+06	1.53286	115.004	2.85777e+07	1.53438	115.004	2.80932e+07	1.54135	115.004	1.09479e+07	1.54064	115.004	2.55781e+07	1.53387	115.004	3.18479e+07	1.52507	115.004	1.3776e+07	1.54459	115.004	2.1731e+07	1.52659	115.004	3.58931e+07	1.54117	CD*,*InHouse_G	Fumarate	1.553	C4H4O4-[M+H-]-{M0}(0.99996)(Niso-2)	None
116.007	352342	1.53689	116.007	567990	1.53914	116.007	270503	1.53671	116.007	247091	1.53286	116.007	869497	1.53438	116.007	148002	1.54135	116.007	371752	1.53828	116.007	792713	1.53387	116.007	468342	1.52507	116.007	384779	1.54224	116.007	406694	1.52894	116.007	328137	1.54353	CD*,*InHouse_G	Fumarate	1.553*,*1.553	C4H4O4-[M+H-]-13C-1-{M0}(0.99997)(Niso-2)	13C_1
117.011	2.45032e+06	1.53689	117.011	4.48466e+06	1.53679	117.011	2.86229e+06	1.53671	117.011	1.92731e+06	1.53286	117.011	6.39396e+06	1.53438	117.011	4.10456e+06	1.54135	117.011	2.80492e+06	1.54064	117.011	4.69727e+06	1.53387	117.011	4.68977e+06	1.52507	117.011	2.78116e+06	1.54459	117.011	3.97042e+06	1.52659	117.011	3.93938e+06	1.54117	CD*,*InHouse_G	Fumarate	1.553*,*1.553	C4H4O4-[M+H-]-13C-2-{M0}(0.99997)(Niso-2)	13C_2
118.014	4.48004e+06	1.53689	118.014	3.84351e+06	1.53679	118.014	2.01087e+06	1.53671	118.014	3.88458e+06	1.53286	118.014	5.44535e+06	1.53438	118.014	2.15371e+06	1.54135	118.014	4.61331e+06	1.54064	118.014	3.85648e+06	1.53387	118.014	3.1042e+06	1.52507	118.014	5.789e+06	1.54459	118.014	3.71495e+06	1.52659	118.014	2.6863e+06	1.54353	CD*,*InHouse_G	Fumarate	1.553*,*1.553	C4H4O4-[M+H-]-13C-3-{M0}(0.99997)(Niso-2)	13C_3
119.017	862507	1.53689	119.017	871415	1.53914	119.017	342106	1.53671	119.017	662089	1.53286	119.017	1.17671e+06	1.53438	119.017	387463	1.54135	119.017	995133	1.54299	119.017	878519	1.53387	119.017	571931	1.52742	119.017	916623	1.54459	119.017	765545	1.52894	119.017	371919	1.54117	CD*,*InHouse_G	Fumarate	1.553*,*1.553	C4H4O4-[M+H-]-13C-4-{M0}(0.99997)(Niso-1)	13C_4
103.004	9.23307e+06	5.29737	103.004	1.57237e+07	5.30234	103.004	2.95615e+07	5.3033	103.004	1.29618e+07	5.30169	103.004	8.87171e+06	5.30653	103.004	1.76673e+07	5.30953	103.004	2.41412e+07	5.312	103.004	1.63272e+06	5.37981	103.004	8.60081e+06	5.30678	103.004	2.93638e+07	5.31462	103.004	1.21575e+07	5.31177	103.004	1.03798e+07	5.30279	CD*,*InHouse	Malonic acid	5.341*,*5.3	C3H4O4-[M+H-]-{M0}(0.99997)(Niso-2)	None
151.04	976755	14.5182	151.04	3.57534e+06	14.5138	151.04	4.76152e+06	14.5187	151.041	2.18095e+06	14.5106	151.04	910013	14.5169	151.04	1.99209e+06	14.5252	151.04	3.74767e+06	14.5162	151.04	381367	14.5207	151.04	598155	14.5156	151.04	4.98503e+06	14.524	0	0	0	151.04	1.15207e+06	14.523	CD	Mandelic acid	14.531	C8H8O3-[M+H-]-{M0}(0.99913)(Niso-2)	None
179.056	1.52355e+07	7.19383	179.057	2.09357e+07	7.20029	179.056	2.74771e+07	7.20078	179.056	1.28998e+07	7.19792	179.056	1.94181e+07	7.1935	179.056	2.5938e+07	7.20114	179.056	1.45665e+07	7.20289	179.056	1.92719e+07	7.19446	179.057	2.85338e+07	7.19307	179.057	1.21833e+07	7.20391	179.056	1.27983e+07	7.19571	179.056	2.6384e+07	7.19603	InHouse	Mannose	7.2	C6H12O6-[M+H-]-{M0}(0.9998)(Niso-2)	None
129.02	2.24532e+06	6.69377	129.02	1.83413e+06	6.68468	129.02	1.95862e+06	6.68486	129.02	1.54623e+06	6.68197	129.02	8.26684e+06	6.68701	129.02	6.90084e+06	6.70581	129.02	5.07414e+06	6.73182	129.02	5.56379e+06	6.68325	129.02	6.98469e+06	6.70079	129.02	3.0857e+06	6.69684	129.02	7.76716e+06	6.71757	129.02	4.78189e+06	6.74854	CD	Mesaconate	6.712	C5H6O4-[M+H-]-{M0}(0.99861)(Niso-1)	None
131.026	114545	6.69141	131.026	241127	6.68468	0	0	0	0	0	0	131.026	1.29888e+06	6.68701	131.026	628077	6.71052	131.026	277787	6.73182	131.026	765750	6.68325	131.026	845024	6.69843	131.026	191436	6.74398	131.026	1.01927e+06	6.71757	131.026	629130	6.73204	CD	Mesaconate	6.712	C5H6O4-[M+H-]-13C-2-{M0}(0.99949)(Niso-1)	13C_2
130.051	1.40764e+06	4.68048	130.051	1.61715e+06	4.68063	130.051	1.23731e+06	4.67933	130.051	1.2481e+06	4.67208	130.051	1.19755e+06	4.68261	130.051	1.7905e+06	4.68102	130.051	1.16646e+06	4.68352	130.051	1.82279e+06	4.67941	130.051	1.57475e+06	4.68054	130.051	1.99494e+06	4.68389	130.051	996303	4.68068	130.051	1.99815e+06	4.67917	CD	N-Acetylalanine	4.669	C5H9N1O3-[M+H-]-{M0}(0.99839)(Niso-1)	None
0	0	0	0	0	0	0	0	0	0	0	0	134.065	11353.3	4.68733	0	0	0	0	0	0	134.065	20238.8	4.6912	134.065	15467.8	4.67111	0	0	0	0	0	0	134.065	16747.9	4.67917	CD	N-Acetylalanine	4.669	C5H9N1O3-[M+H-]-13C-4-{M0}(0.99989)(Niso-1)	13C_4
131.055	28481.8	4.67812	0	0	0	0	0	0	0	0	0	0	0	0	0	0	0	131.055	42693.9	4.68352	0	0	0	0	0	0	0	0	0	131.055	48770.5	4.6854	0	0	0	CD*,*CD	N-Acetylalanine	4.669	C5H9N1O3-[M+H-]-13C-1-{M0}(0.99894)(Niso-1)	13C_1
132.058	1.22788e+06	4.68284	132.058	1.12367e+06	4.68535	132.058	719033	4.6864	132.058	602083	4.68237	132.058	2.41849e+06	4.68025	132.058	1.07172e+06	4.68809	132.058	1.31972e+06	4.68352	132.058	1.63889e+06	4.68177	132.058	1.62751e+06	4.67818	132.058	1.51951e+06	4.68153	132.058	1.08053e+06	4.68068	132.058	1.28936e+06	4.67917	CD*,*CD	N-Acetylalanine	4.669	C5H9N1O3-[M+H-]-13C-2-{M0}(0.99937)(Niso-1)	13C_2
133.061	537360	4.68048	133.061	679587	4.68535	133.061	684313	4.67697	133.061	322200	4.67208	133.061	610029	4.6779	133.061	654566	4.68338	133.061	552579	4.68588	133.061	894913	4.68177	133.061	694928	4.68054	133.061	569130	4.6886	133.061	735940	4.68068	133.061	966902	4.67917	CD*,*CD	N-Acetylalanine	4.669	C5H9N1O3-[M+H-]-13C-3-{M0}(0.99968)(Niso-1)	13C_3
135.068	525930	4.68284	135.068	1.76631e+06	4.68535	135.068	1.14076e+06	4.68404	135.068	452149	4.67765	135.068	2.67681e+06	4.68025	135.068	1.97309e+06	4.68102	135.068	866522	4.68352	135.068	2.46001e+06	4.67705	135.068	2.16817e+06	4.68054	135.068	692258	4.68625	135.068	1.13787e+06	4.67833	135.068	1.7954e+06	4.68153	CD*,*CD	N-Acetylalanine	4.669	C5H9N1O3-[M+H-]-13C-5-{M0}(0.99998)(Niso-1)	13C_5
175.045	1.68438e+06	1.63353	175.044	454673	1.63579	175.045	1.98952e+06	1.6271	175.045	988417	1.61616	175.045	568500	1.6271	175.044	2.28999e+06	1.64113	175.045	2.02734e+06	1.64982	175.044	473098	1.63367	175.045	2.63637e+06	1.62492	175.045	1.67389e+06	1.67029	175.044	410311	1.62406	175.045	3.28116e+06	1.65668	CD	N-Acetylaspartic acid	1.663	C6H9N1O5-[M+H-]-13C-1-{M0}(0.99994)(Niso-2)	13C_1
176.048	5.02643e+07	1.63353	176.048	2.02636e+07	1.63579	176.048	1.00154e+08	1.6271	176.048	3.4901e+07	1.61616	176.048	2.862e+07	1.6271	176.048	1.26665e+08	1.64113	176.048	5.42777e+07	1.64982	176.048	2.47877e+07	1.63367	176.048	1.48761e+08	1.62492	176.048	5.05362e+07	1.67029	176.048	2.17376e+07	1.62406	176.048	1.54825e+08	1.65668	CD	N-Acetylaspartic acid	1.663	C6H9N1O5-[M+H-]-13C-2-{M0}(0.99994)(Niso-2)	13C_2
177.051	1.37389e+07	1.63353	177.051	1.59967e+06	1.63579	177.051	6.21461e+06	1.6271	177.051	1.00557e+07	1.61616	177.051	2.43815e+06	1.6271	177.051	7.03434e+06	1.64113	177.051	1.59553e+07	1.64982	177.051	1.97629e+06	1.63367	177.051	8.93603e+06	1.62492	177.051	1.42406e+07	1.67029	177.051	1.78938e+06	1.62406	177.051	8.53845e+06	1.65668	CD	N-Acetylaspartic acid	1.663	C6H9N1O5-[M+H-]-13C-3-{M0}(0.99995)(Niso-2)	13C_3
178.055	1.1817e+07	1.63353	178.055	3.49029e+06	1.63579	178.054	1.38622e+07	1.6271	178.055	7.68844e+06	1.61616	178.055	5.02886e+06	1.6271	178.054	1.68273e+07	1.64113	178.055	1.24521e+07	1.64982	178.055	4.15917e+06	1.63367	178.055	2.17046e+07	1.62492	178.055	1.05943e+07	1.67029	178.054	3.63327e+06	1.62406	178.054	2.10165e+07	1.65668	CD	N-Acetylaspartic acid	1.663	C6H9N1O5-[M+H-]-13C-4-{M0}(0.99967)(Niso-1)	13C_4
179.058	1.52231e+07	1.63353	179.058	3.05565e+06	1.63579	179.058	1.03504e+07	1.6271	179.058	1.05283e+07	1.61616	179.058	4.32839e+06	1.6271	179.058	1.18012e+07	1.64113	179.058	1.70862e+07	1.64982	179.058	3.74192e+06	1.63367	179.058	1.49024e+07	1.62492	179.058	1.44837e+07	1.67029	179.058	3.03577e+06	1.62406	179.058	1.31456e+07	1.65668	CD	N-Acetylaspartic acid	1.663	C6H9N1O5-[M+H-]-13C-5-{M0}(0.99987)(Niso-1)	13C_5
180.061	3.03089e+06	1.63353	180.061	606660	1.63815	180.061	1.81198e+06	1.6271	180.061	1.9079e+06	1.61616	180.061	879281	1.6271	180.061	2.08425e+06	1.64113	180.061	3.13671e+06	1.64982	180.061	738600	1.63367	180.061	2.76528e+06	1.62492	180.061	2.46191e+06	1.67029	180.061	556333	1.62406	180.061	2.2147e+06	1.65904	CD	N-Acetylaspartic acid	1.663	C6H9N1O5-[M+H-]-13C-6-{M0}(0.99995)(Niso-1)	13C_6
174.041	9.9213e+07	1.63353	174.041	1.30363e+07	1.63579	174.041	6.96342e+07	1.6271	174.041	6.92918e+07	1.61616	174.041	1.97481e+07	1.6271	174.041	8.93971e+07	1.64113	174.041	1.07478e+08	1.64982	174.041	1.66406e+07	1.63367	174.041	1.03596e+08	1.62492	174.041	9.70459e+07	1.67029	174.041	1.53838e+07	1.62406	174.041	1.09251e+08	1.65668	CD	N-Acetylaspartic acid	1.663	C6H9N1O5-[M+H-]-{M0}(0.99993)(Niso-2)	None
188.057	2.34687e+07	5.75501	188.057	5.04903e+07	5.75072	188.057	4.63854e+07	5.75403	188.057	1.58053e+07	5.74782	188.057	6.83021e+07	5.75707	188.057	8.07758e+07	5.75535	188.057	2.72473e+07	5.75066	188.057	6.12414e+07	5.75634	188.057	7.29829e+07	5.75513	188.057	2.93439e+07	5.75809	188.057	6.27146e+07	5.75286	188.057	9.19494e+07	5.75555	InHouse	N-Acetyl-L-glutamic acid	5.7334	C7H11N1O5-[M+H-]-{M0}(0.99992)(Niso-2)	None
189.06	275233	5.7503	189.06	2.53689e+06	5.75779	189.06	1.69472e+06	5.75403	189.06	1.2296e+06	5.7431	189.06	4.31226e+06	5.75471	189.06	4.54972e+06	5.75535	189.06	1.65869e+06	5.74831	189.06	2.43266e+06	5.75634	189.06	3.68155e+06	5.75513	189.06	1.46023e+06	5.75809	189.06	3.17406e+06	5.75757	189.06	4.39942e+06	5.75319	InHouse*,*InHouse	N-Acetyl-L-glutamic acid	5.7334	C7H11N1O5-[M+H-]-13C-1-{M0}(0.99993)(Niso-2)	13C_1
190.063	5.10506e+07	5.75501	190.064	1.86872e+08	5.75308	190.064	2.03884e+08	5.75403	190.064	3.38239e+07	5.74782	190.063	2.84714e+08	5.75471	190.063	2.6554e+08	5.75535	190.064	6.73235e+07	5.75302	190.064	2.3263e+08	5.75634	190.064	2.55849e+08	5.75513	190.064	6.07758e+07	5.75809	190.063	1.95143e+08	5.75757	190.064	2.92298e+08	5.75555	InHouse*,*InHouse	N-Acetyl-L-glutamic acid	5.7334	C7H11N1O5-[M+H-]-13C-2-{M0}(0.99994)(Niso-2)	13C_2
191.067	964475	5.75266	191.067	2.20554e+06	5.75072	0	0	0	191.067	731098	5.74782	191.067	1.95537e+06	5.75471	191.067	783231	5.75535	191.067	1.10979e+06	5.75302	191.067	2.3927e+06	5.75398	0	0	0	191.067	1.22024e+06	5.75809	191.067	2.30685e+06	5.75286	191.067	1.27284e+06	5.75319	InHouse*,*InHouse	N-Acetyl-L-glutamic acid	5.7334	C7H11N1O5-[M+H-]-13C-3-{M0}(0.99994)(Niso-2)	13C_3
192.07	9.59059e+06	5.75266	192.07	3.48579e+07	5.75072	192.07	2.8604e+07	5.75403	192.07	6.45009e+06	5.74546	192.07	5.20114e+07	5.75235	192.07	3.65881e+07	5.75535	192.07	1.1381e+07	5.75066	192.07	4.02007e+07	5.75634	192.07	3.80143e+07	5.75513	192.07	1.08673e+07	5.75809	192.07	3.65921e+07	5.7505	192.07	4.12058e+07	5.75555	InHouse*,*InHouse	N-Acetyl-L-glutamic acid	5.7334	C7H11N1O5-[M+H-]-13C-4-{M0}(0.99995)(Niso-2)	13C_4
193.073	2.55469e+06	5.75266	193.074	4.60543e+06	5.75072	193.073	2.55323e+06	5.75403	193.074	1.51085e+06	5.7431	193.073	7.71709e+06	5.74999	193.073	4.19339e+06	5.75299	193.074	1.7564e+06	5.74831	193.073	5.11923e+06	5.75398	193.073	5.26984e+06	5.75277	193.074	2.67678e+06	5.75809	193.073	5.31095e+06	5.74814	193.073	5.43555e+06	5.75555	InHouse*,*InHouse	N-Acetyl-L-glutamic acid	5.7334	C7H11N1O5-[M+H-]-13C-5-{M0}(0.99995)(Niso-2)	13C_5
194.077	2.6313e+06	5.74794	194.077	6.10833e+06	5.75072	194.077	4.34102e+06	5.75168	194.077	1.64497e+06	5.74782	194.077	9.39086e+06	5.75235	194.077	3.75502e+06	5.75771	194.077	3.15657e+06	5.75066	194.077	6.79047e+06	5.75634	194.077	5.9337e+06	5.75277	194.077	2.49553e+06	5.75809	194.077	5.81729e+06	5.75286	194.077	5.45342e+06	5.75319	InHouse*,*InHouse	N-Acetyl-L-glutamic acid	5.7334	C7H11N1O5-[M+H-]-13C-6-{M0}(0.99986)(Niso-1)	13C_6
195.08	2.08153e+06	5.75266	195.08	3.51774e+06	5.74836	195.08	2.29885e+06	5.74932	195.08	1.04204e+06	5.7431	195.08	3.26987e+06	5.76965	195.08	2.31711e+06	5.74828	195.08	2.16718e+06	5.75302	195.08	4.5147e+06	5.75162	195.08	3.25076e+06	5.75041	195.08	1.74466e+06	5.75809	195.08	3.56648e+06	5.74814	195.08	2.51793e+06	5.75555	InHouse*,*InHouse	N-Acetyl-L-glutamic acid	5.7334	C7H11N1O5-[M+H-]-13C-7-{M0}(0.99995)(Niso-1)	13C_7
308.099	8.81321e+06	1.19762	308.099	1.78468e+07	1.1999	308.099	3.61695e+07	1.20216	308.099	5.53879e+06	1.19673	308.099	2.16091e+07	1.19984	308.099	3.05076e+07	1.19969	308.099	7.39582e+06	1.19507	308.099	1.77933e+07	1.19927	308.099	7.24389e+07	1.19518	308.099	8.23296e+06	1.19905	308.099	1.82947e+07	1.19747	308.099	4.14588e+07	1.19487	CD	N-Acetylneuraminic acid	1.207	C11H19N1O9-[M+H-]-{M0}(0.99994)(Niso-3)	None
309.102	54310.2	1.19762	0	0	0	0	0	0	0	0	0	309.102	5390.12	1.19984	0	0	0	0	0	0	0	0	0	0	0	0	0	0	0	309.102	45346.7	1.19747	0	0	0	CD*,*CD	N-Acetylneuraminic acid	1.207*,*1.207	C11H19N1O9-[M+H-]-13C-1-{M0}(0.99887)(Niso-2)	13C_1
0	0	0	0	0	0	310.104	213242	1.1998	0	0	0	0	0	0	310.104	243861	1.19969	0	0	0	310.104	4716.2	1.19927	310.104	442828	1.19518	0	0	0	0	0	0	310.104	207027	1.19487	CD*,*CD	N-Acetylneuraminic acid	1.207*,*1.207	C11H19N1O9-[M+H-]-13C-2-{M0}(0.99975)(Niso-2)	13C_2
311.109	4.66277e+06	1.19762	311.109	5.62379e+06	1.19754	311.109	1.60451e+07	1.1998	311.109	3.00335e+06	1.19908	311.109	7.73829e+06	1.19984	311.109	1.50292e+07	1.19969	311.109	3.48356e+06	1.19507	311.109	6.75982e+06	1.19927	311.109	3.33805e+07	1.19518	311.109	4.18195e+06	1.19905	311.109	7.52201e+06	1.19747	311.109	1.82996e+07	1.19251	CD*,*CD	N-Acetylneuraminic acid	1.207*,*1.207	C11H19N1O9-[M+H-]-13C-3-{M0}(0.9994)(Niso-2)	13C_3
0	0	0	0	0	0	0	0	0	0	0	0	0	0	0	0	0	0	0	0	0	312.113	5.82077e-11	1.20163	0	0	0	0	0	0	0	0	0	0	0	0	CD*,*CD	N-Acetylneuraminic acid	1.207*,*1.207	C11H19N1O9-[M+H-]-13C-4-{M0}(0.99978)(Niso-2)	13C_4
0	0	0	313.115	528632	1.19518	313.115	1.60084e+06	1.20216	0	0	0	313.115	853799	1.19984	313.115	1.57981e+06	1.19734	0	0	0	313.115	716490	1.19927	313.116	3.37111e+06	1.19283	0	0	0	313.115	685913	1.19983	313.116	2.06469e+06	1.19487	CD*,*CD	N-Acetylneuraminic acid	1.207*,*1.207	C11H19N1O9-[M+H-]-13C-5-{M0}(0.9998)(Niso-2)	13C_5
314.119	713474	1.20469	314.119	959379	1.20225	314.119	2.28602e+06	1.20216	314.119	5.34543e+06	1.20144	314.119	5.16969e+06	1.20456	314.119	2.5383e+06	1.20441	314.119	1.09573e+06	1.2045	314.119	2.98158e+06	1.19927	314.119	4.17766e+06	1.19754	314.119	1.36882e+06	1.20612	314.119	2.23602e+06	1.20219	314.119	2.61722e+06	1.19958	CD*,*CD	N-Acetylneuraminic acid	1.207*,*1.207	C11H19N1O9-[M+H-]-13C-6-{M0}(0.9983)(Niso-1)	13C_6
0	0	0	0	0	0	0	0	0	0	0	0	315.122	94693.3	1.2022	315.122	149476	1.20205	0	0	0	0	0	0	315.123	635753	1.19754	0	0	0	0	0	0	315.122	326978	1.19958	CD*,*CD	N-Acetylneuraminic acid	1.207*,*1.207	C11H19N1O9-[M+H-]-13C-7-{M0}(0.99982)(Niso-2)	13C_7
316.126	826367	1.19762	316.126	1.49828e+06	1.19518	316.126	4.33563e+06	1.1998	316.126	1.38058e+06	1.2038	316.126	2.35909e+06	1.19984	316.126	4.56007e+06	1.19969	316.126	916659	1.19742	316.126	2.34537e+06	1.19927	316.126	9.43211e+06	1.19518	316.126	914461	1.19905	316.126	1.94756e+06	1.19747	316.126	5.63226e+06	1.19487	CD*,*CD	N-Acetylneuraminic acid	1.207*,*1.207	C11H19N1O9-[M+H-]-13C-8-{M0}(0.99983)(Niso-2)	13C_8
317.129	7.3893e+06	1.19762	317.129	1.04485e+07	1.1999	317.129	3.59228e+07	1.1998	317.129	4.82233e+06	1.19673	317.129	1.14192e+07	1.19984	317.129	3.61818e+07	1.19969	317.129	6.69566e+06	1.19507	317.129	1.32705e+07	1.19927	317.129	7.87878e+07	1.19518	317.129	8.3032e+06	1.19905	317.129	1.40628e+07	1.19747	317.129	4.94661e+07	1.19487	CD*,*CD	N-Acetylneuraminic acid	1.207*,*1.207	C11H19N1O9-[M+H-]-13C-9-{M0}(0.99983)(Niso-2)	13C_9
318.132	905519	1.19997	318.133	1.48454e+06	1.19518	318.132	4.41706e+06	1.1998	318.132	606719	1.19437	318.132	2.35396e+06	1.19984	318.132	4.3078e+06	1.19734	318.132	756902	1.19742	318.133	2.11504e+06	1.19691	318.133	9.07289e+06	1.19283	318.133	675181	1.19905	318.132	1.93627e+06	1.19747	318.133	5.33277e+06	1.19251	CD*,*CD	N-Acetylneuraminic acid	1.207*,*1.207	C11H19N1O9-[M+H-]-13C-10-{M0}(0.99984)(Niso-2)	13C_10
319.136	9.54353e+06	1.19762	319.136	2.22082e+07	1.1999	319.136	6.07827e+07	1.1998	319.136	5.14062e+06	1.19673	319.136	2.49976e+07	1.19984	319.136	6.07889e+07	1.19969	319.136	7.72543e+06	1.19507	319.136	2.83981e+07	1.19927	319.136	1.35175e+08	1.19518	319.136	8.47525e+06	1.19905	319.136	2.70642e+07	1.19747	319.136	7.54525e+07	1.19251	CD*,*CD	N-Acetylneuraminic acid	1.207*,*1.207	C11H19N1O9-[M+H-]-13C-11-{M0}(0.99985)(Niso-1)	13C_11
146.046	1.29719e+07	5.71258	146.046	8.98908e+06	5.71065	146.046	1.23062e+07	5.7116	146.046	1.00218e+07	5.71717	146.046	2.25856e+07	5.71464	146.046	1.55842e+07	5.71056	146.046	1.48047e+07	5.7153	146.046	1.90525e+07	5.71155	146.046	7.45575e+06	5.71034	146.046	8.37778e+06	5.78721	146.046	7.60723e+06	5.7175	146.046	9.75565e+06	5.71076	CD	O-Acetylserine	5.751	C5H9N1O4-[M+H-]-{M0}(0.99839)(Niso-1)	None
0	0	0	0	0	0	0	0	0	0	0	0	147.05	164810	5.74057	0	0	0	0	0	0	147.05	106987	5.74691	0	0	0	0	0	0	0	0	0	147.05	49933.2	5.73198	CD*,*CD	O-Acetylserine	5.751*,*5.751	C5H9N1O4-[M+H-]-13C-1-{M0}(0.99996)(Niso-2)	13C_1
148.053	1.19961e+07	5.71258	148.053	3.30601e+07	5.71065	148.053	1.69666e+07	5.71867	148.053	8.77836e+06	5.71246	148.053	2.1113e+07	5.71464	148.053	1.12222e+07	5.71056	148.053	7.55178e+06	5.70587	148.053	1.69447e+07	5.71155	148.053	1.01357e+07	5.71034	148.053	1.15027e+07	5.79428	148.053	1.55743e+07	5.70807	148.053	8.9896e+06	5.71783	CD*,*CD	O-Acetylserine	5.751*,*5.751	C5H9N1O4-[M+H-]-13C-2-{M0}(0.99936)(Niso-1)	13C_2
131.083	1.88285e+06	8.64834	131.083	3.26924e+06	8.64644	131.083	2.60248e+06	8.64924	131.083	1.15855e+06	8.6468	131.083	2.74241e+06	8.64804	131.083	2.10689e+06	8.65284	131.083	1.66768e+06	8.64711	131.083	1.93747e+06	8.64164	131.083	2.48307e+06	8.64471	131.083	2.24371e+06	8.64831	131.083	2.47771e+06	8.64505	131.083	2.16097e+06	8.64752	CD*,*InHouse	Ornithine	8.617*,*8.64	C5H12N2O2-[M+H-]-{M0}(0.99816)(Niso-1)	None
132.086	75834	8.65069	132.086	139703	8.65116	132.086	99250.6	8.65631	132.086	52735.1	8.64209	132.086	154396	8.63861	132.086	124980	8.66227	132.086	11942.8	8.6424	132.086	78369.2	8.644	132.086	158099	8.63999	132.086	64916.1	8.65774	132.086	90768.7	8.66627	132.086	139095	8.64752	CD*,*InHouse*,*CD*,*InHouse	Ornithine	8.617*,*8.64*,*8.617*,*8.64	C5H12N2O2-[M+H-]-13C-1-{M0}(0.99875)(Niso-1)	13C_1
155.01	1.02715e+06	5.86038	155.01	1.62704e+06	5.84897	155.01	1.29675e+06	5.82321	155.01	1.35272e+06	5.84069	155.01	1.45405e+06	5.86235	155.01	2.64575e+06	5.86457	155.01	1.45634e+06	5.87014	155.01	1.77593e+06	5.85222	155.01	2.83076e+06	5.86434	155.01	1.87479e+06	5.88698	155.01	1.56638e+06	5.86523	155.01	2.80412e+06	5.87654	CD	Orotate	5.886	C5H4N2O4-[M+H-]-{M0}(0.99822)(Niso-1)	None
0	0	0	0	0	0	0	0	0	0	0	0	0	0	0	0	0	0	0	0	0	0	0	0	0	0	0	156.013	15205	5.88226	0	0	0	156.014	123941	5.87183	CD	Orotate	5.886	C5H4N2O4-[M+H-]-13C-1-{M0}(0.9988)(Niso-1)	13C_1
158.02	562826	5.85567	158.02	376432	5.85604	158.02	219453	5.84442	158.02	697524	5.85561	158.02	457931	5.84585	158.02	430640	5.85514	158.02	637532	5.87014	158.02	461803	5.84986	158.02	467458	5.86198	158.02	797381	5.88226	158.02	267360	5.86052	158.02	454625	5.87418	CD	Orotate	5.886	C5H4N2O4-[M+H-]-13C-3-{M0}(0.9996)(Niso-1)	13C_3
0	0	0	0	0	0	0	0	0	0	0	0	0	0	0	0	0	0	0	0	0	157.016	214610	5.84986	0	0	0	0	0	0	0	0	0	0	0	0	CD*,*CD	Orotate	5.886*,*5.886	C5H4N2O4-[M+H-]-13C-2-{M0}(0.99925)(Niso-1)	13C_2
88.0041	4.38612e+06	6.67422	88.0041	2.17905e+06	6.66749	88.0041	2.58036e+06	6.67072	88.0041	1.04106e+06	6.66243	88.0041	6.84892e+06	6.67453	88.0041	6.29821e+06	6.67752	88.0041	3.97558e+06	6.68232	88.0041	2.95732e+06	6.66605	88.0041	5.27335e+06	6.67415	88.0041	7.32558e+06	6.69684	88.0041	4.90719e+06	6.68457	88.0041	1.79857e+07	6.68254	CD	Oxamate	6.682	C2H3N1O3-[M+H-]-{M0}(0.9997)(Niso-1)	None
0	0	0	0	0	0	0	0	0	0	0	0	0	0	0	0	0	0	0	0	0	0	0	0	0	0	0	89.0075	224424	6.69919	89.0075	23959.9	6.68928	89.0075	136739	6.67782	CD*,*CD	Oxamate	6.682*,*6.682	C2H3N1O3-[M+H-]-13C-1-{M0}(0.99989)(Niso-1)	13C_1
90.0108	27775.2	6.66008	0	0	0	0	0	0	0	0	0	0	0	0	0	0	0	90.0108	26380.1	6.6745	0	0	0	90.0109	30893.7	6.67179	90.0108	240673	6.67483	90.0108	64704.6	6.67985	90.0108	195634	6.68018	CD*,*CD	Oxamate	6.682*,*6.682	C2H3N1O3-[M+H-]-13C-2-{M0}(0.99998)(Niso-1)	13C_2
218.104	1.01338e+08	4.80159	218.104	9.14501e+07	4.80409	218.104	4.84936e+07	4.80512	218.104	7.69069e+07	4.8011	218.104	9.95586e+07	4.80135	218.104	5.95365e+07	4.80683	218.104	1.15934e+08	4.80223	218.104	1.01686e+08	4.80053	218.104	6.4226e+07	4.80164	218.104	1.34949e+08	4.80493	218.104	9.18324e+07	4.80416	218.104	8.64305e+07	4.80026	CD*,*CD_InHouse	Pantothenic acid	4.793*,*4.8	C9H17N1O5-[M+H-]-{M0}(0.99997)(Niso-3)	None
0	0	0	0	0	0	219.107	539423	4.8602	0	0	0	0	0	0	219.107	182653	4.89491	0	0	0	0	0	0	0	0	0	0	0	0	219.107	913627	4.8018	0	0	0	CD*,*CD_InHouse	Pantothenic acid	4.793*,*4.8	C9H17N1O5-[M+H-]-13C-1-{M0}(0.99603)(Niso-1)	13C_1
0	0	0	221.114	691553	4.8253	221.114	276867	4.83105	0	0	0	221.114	898726	4.82492	221.114	368576	4.83512	0	0	0	221.114	814283	4.82645	221.114	479873	4.82757	0	0	0	221.114	961666	4.82773	221.114	495430	4.82619	CD*,*CD_InHouse	Pantothenic acid	4.793*,*4.8	C9H17N1O5-[M+H-]-13C-3-{M0}(0.99769)(Niso-1)	13C_3
192.067	3.71488e+06	13.099	192.067	4.52165e+06	13.0945	192.067	4.02466e+06	13.0974	192.067	4.5092e+06	13.0955	192.067	4.12217e+06	13.0954	192.067	3.53018e+06	13.104	192.067	3.23158e+06	13.0952	192.067	2.38148e+06	13.0991	192.067	4.19815e+06	13.0946	192.067	6.01199e+06	13.1136	192.067	3.99317e+06	13.1002	192.067	4.26269e+06	13.1047	CD	Phenylacetylglycine	13.11	C10H11N1O3-[M+H-]-{M0}(0.99995)(Niso-3)	None
0	0	0	0	0	0	0	0	0	0	0	0	192.067	220855	13.1884	0	0	0	0	0	0	0	0	0	192.067	235746	13.1805	192.067	427451	13.2018	0	0	0	0	0	0	CD	Phenylacetylglycine	13.11	C10H11N1O3-[M+H-]-{M0}(0.99396)(Niso-1)	None
166.975	3045	7.85685	166.975	214090	7.85685	166.975	80174	7.85685	166.975	198381	7.85685	166.975	225545	7.85685	166.975	92603	7.85685	0	0	0	166.975	386812	7.85685	166.975	67931	7.85685	0	0	0	166.975	36556	7.85685	166.975	32518	7.85685	InHouse1	Phosphoenolpyruvate(PEP)	7.82	C3H5O6P1-[M+H-]-{M0}(0.99948)(Niso-1)	None
169.985	2.50642e+06	7.83447	169.985	3.84345e+06	7.84264	169.985	4.20372e+06	7.85487	169.986	2.80546e+06	7.85921	169.985	5.50996e+06	7.8365	169.985	3.92442e+06	7.85883	169.985	2.19125e+06	7.81018	169.985	1.00102e+07	7.85329	169.985	6.91917e+06	7.85475	169.986	1.80758e+06	7.85037	169.985	2.36119e+06	7.81731	169.985	5.26206e+06	7.82534	InHouse1	Phosphoenolpyruvate(PEP)	7.82	C3H5O6P1-[M+H-]-13C-3-{M0}(0.99994)(Niso-1)	13C_3
159.067	1.50044e+06	12.2331	159.067	2.48457e+06	12.2218	159.066	2.97609e+06	12.2319	159.067	2.24389e+06	12.237	159.067	1.79664e+06	12.2224	159.067	2.47658e+06	12.2405	159.067	2.88396e+06	12.2226	159.067	1.57787e+06	12.2449	159.067	2.01659e+06	12.2428	159.067	3.43464e+06	12.2553	159.067	1.69132e+06	12.2459	159.067	698458	12.1799	CD	Pimelate	12.245	C7H12O4-[M+H-]-{M0}(0.99975)(Niso-2)	None
73.0295	3.85679e+06	4.89675	73.0296	2.73688e+06	4.90163	73.0296	3.50276e+06	4.90027	73.0296	2.18551e+06	4.89627	73.0295	2.35394e+06	4.89652	73.0296	3.3948e+06	4.90198	73.0296	3.09138e+06	4.89973	73.0295	1.71927e+06	4.8957	73.0296	2.0745e+06	4.89681	73.0296	3.22969e+06	4.90243	73.0296	2.96794e+06	4.89698	73.0296	3.3332e+06	4.89303	CD	Propanoate	4.92	C3H6O2-[M+H-]-{M0}(0.99995)(Niso-2)	None
75.0363	12675.2	4.8944	0	0	0	75.0363	13955.8	4.90499	0	0	0	0	0	0	0	0	0	0	0	0	0	0	0	75.0363	31468.6	4.89681	75.0363	9272.68	4.90008	75.0362	15323.6	4.9017	0	0	0	CD	Propanoate	4.92	C3H6O2-[M+H-]-13C-2-{M0}(0.99994)(Niso-1)	13C_2
0	0	0	74.0329	110531	4.90398	74.0329	63311.2	4.89792	0	0	0	74.0329	25109.2	4.89652	0	0	0	0	0	0	74.0329	38135.3	4.89805	0	0	0	74.0329	57421.4	4.89772	0	0	0	0	0	0	CD*,*CD	Propanoate	4.92	C3H6O2-[M+H-]-13C-1-{M0}(0.99977)(Niso-1)	13C_1
166.051	611075	5.91224	166.051	1.15579e+06	5.94326	166.051	624475	5.91043	166.051	810995	5.92633	166.051	1.17352e+06	5.90949	166.051	2.05961e+06	5.92114	166.051	1.36701e+06	5.922	166.051	954121	5.95123	166.051	2.14354e+06	5.91856	166.051	1.47094e+06	5.90583	166.051	712341	5.92416	166.051	1.24825e+06	5.93386	CD	Pyridoxal	5.906	C8H9N1O3-[M+H-]-{M0}(0.99609)(Niso-1)	None
168.067	2.73401e+07	6.30034	168.067	3.25274e+07	6.30779	168.067	4.67045e+07	6.3016	168.067	1.3983e+07	6.30263	168.067	3.32345e+07	6.30231	168.067	2.63055e+07	6.30762	168.067	9.25304e+06	6.29593	168.067	3.14542e+07	6.29926	168.067	3.20888e+07	6.30029	168.067	2.57363e+07	6.301	168.067	2.70775e+07	6.30285	168.067	3.92059e+07	6.29602	CD	Pyridoxine	6.272	C8H11N1O3-[M+H-]-{M0}(0.99934)(Niso-2)	None
169.07	442092	6.24612	169.07	169814	6.22765	169.07	950236	6.24904	0	0	0	169.07	91671	6.29995	169.07	992248	6.30526	169.07	1.43455e+06	6.30065	169.07	192382	6.2969	169.07	566020	6.30029	0	0	0	0	0	0	169.07	1.51023e+06	6.29367	CD	Pyridoxine	6.272	C8H11N1O3-[M+H-]-13C-1-{M0}(0.99696)(Niso-1)	13C_1
87.0088	1663246	1.49135	87.0089	2094822	1.48652	87.0089	2224763	1.49587	87.0089	1.75299e+06	1.49207	87.0088	1442663	1.50299	87.0088	863763	1.53622	87.0088	930572	1.53622	87.0088	905558	1.53622	87.0089	1801174	1.46776	87.0089	1429165	1.46776	87.0089	1464523	1.46776	87.0089	2094822	1.48622	CD*,*InHouse	Pyruvate	1.501*,*1.49	C3H4O3-[M+H-]-{M0}(0.9995)(Niso-1)	None
0	0	0	89.0157	94993.9	1.48888	89.0157	95534.9	1.49587	0	0	0	0	0	0	0	0	0	0	0	0	89.0156	17933	1.49066	89.0157	136040	1.47011	0	0	0	0	0	0	0	0	0	CD*,*InHouse	Pyruvate	1.501*,*1.49	C3H4O3-[M+H-]-13C-2-{M0}(0.99998)(Niso-2)	13C_2
90.0189	6.08428e+06	1.489	90.019	9.70879e+06	1.48652	90.019	1.1014e+07	1.49587	90.019	3.28567e+06	1.49442	90.0189	3.21493e+06	1.4912	90.0189	4.13366e+06	1.49581	90.0189	5.38655e+06	1.48878	90.0189	6.17591e+06	1.48595	90.019	1.22377e+07	1.47247	90.0189	6.09586e+06	1.4833	90.0189	6.51551e+06	1.47237	90.0189	1.09602e+07	1.4815	CD*,*InHouse*,*CD*,*InHouse	Pyruvate	1.501*,*1.49*,*1.501*,*1.49	C3H4O3-[M+H-]-13C-3-{M0}(0.99998)(Niso-1)	13C_3
104.035	3.1577e+06	7.27869	104.036	1.29995e+07	7.27572	104.035	1.76616e+07	7.27694	104.036	3.18665e+06	7.27335	104.036	1.17265e+07	7.276	104.035	1.5126e+07	7.27893	104.036	2.71988e+06	7.27902	104.035	1.19284e+07	7.27461	104.036	1.30547e+07	7.27793	104.036	3.26833e+06	7.28002	104.035	6.8771e+06	7.28058	104.035	1.22101e+07	7.27382	CD*,*InHouse_B	Serine	7.271*,*7.25	C3H7N1O3-[M+H-]-{M0}(0.99973)(Niso-2)	None
0	0	0	105.039	425871	7.28751	105.039	993129	7.27694	0	0	0	105.039	407753	7.276	105.039	769140	7.28129	0	0	0	105.039	349282	7.28168	105.039	968496	7.27322	0	0	0	105.039	130252	7.28058	105.039	663077	7.28089	CD*,*InHouse_B*,*CD*,*InHouse_B	Serine	7.271*,*7.25*,*7.271*,*7.25	C3H7N1O3-[M+H-]-13C-1-{M0}(0.99969)(Niso-1)	13C_1
0	0	0	378.098	250263	6.30072	378.098	24156.9	6.26153	0	0	0	378.098	85403.4	6.24573	0	0	0	0	0	0	0	0	0	0	0	0	0	0	0	0	0	0	0	0	0	CD	S-Lactoylglutathione	6.293	C13H21N3O8S1-[M+H-]-{M0}(0.98809)(Niso-1)	None
381.108	2.3493e+07	6.30034	381.108	1.42999e+07	6.31015	381.108	6.2495e+06	6.24668	381.108	790783	6.31206	381.108	6.70036e+06	6.25988	0	0	0	0	0	0	381.108	2.46733e+07	6.29455	381.108	4.98223e+06	6.24843	0	0	0	381.108	2.19086e+06	6.2887	0	0	0	CD*,*CD	S-Lactoylglutathione	6.293*,*6.293	C13H21N3O8S1-[M+H-]-13C-3-{M0}(0.99806)(Niso-2)	13C_3
383.114	1.81157e+06	6.31448	383.114	1.22656e+06	6.26772	383.113	463783	6.24432	0	0	0	383.113	642332	6.25988	383.113	2.80525e+06	6.32884	0	0	0	383.114	3.03217e+06	6.29219	383.114	985776	6.272	0	0	0	383.113	251545	6.23213	0	0	0	CD*,*CD	S-Lactoylglutathione	6.293*,*6.293	C13H21N3O8S1-[M+H-]-13C-5-{M0}(0.99799)(Niso-2)	13C_5
384.118	65519.4	6.32391	0	0	0	0	0	0	0	0	0	0	0	0	0	0	0	0	0	0	0	0	0	0	0	0	0	0	0	0	0	0	0	0	0	CD*,*CD	S-Lactoylglutathione	6.293*,*6.293	C13H21N3O8S1-[M+H-]-13C-6-{M0}(0.998)(Niso-2)	13C_6
385.122	352456	6.27912	0	0	0	0	0	0	0	0	0	0	0	0	0	0	0	0	0	0	0	0	0	0	0	0	0	0	0	0	0	0	0	0	0	CD*,*CD	S-Lactoylglutathione	6.293*,*6.293	C13H21N3O8S1-[M+H-]-13C-7-{M0}(0.99613)(Niso-1)	13C_7
181.072	2.39738e+06	6.51628	181.072	4.36869e+06	6.51663	181.072	5.84886e+06	6.51209	181.072	2.71196e+06	6.51627	181.072	4.5934e+06	6.47108	181.072	3.53574e+06	6.49925	181.072	2.24815e+06	6.47342	181.072	2.54187e+06	6.51283	181.072	3.48462e+06	6.4872	181.072	1.46136e+06	6.46671	181.072	2.67201e+06	6.46148	181.072	1.88142e+06	6.48058	InHouse	Sorbitol	6.51	C6H14O6-[M+H-]-{M0}(0.99923)(Niso-2)	None
186.089	358275	6.50847	186.089	106139	6.51898	0	0	0	186.089	367981	6.50608	186.089	91147.9	6.51823	0	0	0	186.089	183034	6.49227	186.089	293866	6.51518	186.089	64576.4	6.48013	0	0	0	0	0	0	0	0	0	InHouse*,*InHouse	Sorbitol	6.51*,*6.51	C6H14O6-[M+H-]-13C-5-{M0}(0.99993)(Niso-2)	13C_5
187.092	1.72249e+07	6.50847	187.092	6.07443e+06	6.51663	187.092	6.87149e+06	6.51681	187.092	8.48329e+06	6.51627	187.092	9.91435e+06	6.48758	187.092	5.50681e+06	6.49925	187.092	1.20444e+07	6.46399	187.092	8.26511e+06	6.51283	187.092	5.27894e+06	6.45891	187.092	4.32727e+06	6.46671	187.092	3.13695e+06	6.46384	187.092	3.80995e+06	6.48058	InHouse*,*InHouse	Sorbitol	6.51*,*6.51	C6H14O6-[M+H-]-13C-6-{M0}(0.99994)(Niso-1)	13C_6
173.082	1.40979e+07	13.9009	173.082	1.53028e+07	13.8988	173.082	1.74455e+07	13.8991	173.082	1.43976e+07	13.9048	173.082	1.51773e+07	13.8997	173.082	1.51973e+07	13.9104	173.082	2.7979e+07	13.8992	173.082	1.20109e+07	13.9081	173.082	2.01115e+07	13.9009	173.082	2.43162e+07	13.9099	173.082	1.30861e+07	13.9115	173.082	1.67934e+07	13.9037	CD	Suberic acid	13.91	C8H14O4-[M+H-]-{M0}(1)(Niso-3)	None
174.086	75984.4	13.9009	0	0	0	0	0	0	174.086	98159	13.9024	0	0	0	0	0	0	0	0	0	174.086	199467	13.9034	0	0	0	0	0	0	0	0	0	0	0	0	CD*,*CD*,*CD	Suberic acid	13.91*,*13.91*,*13.91	C8H14O4-[M+H-]-13C-1-{M0}(0.99721)(Niso-1)	13C_1
101.025	2.88681e+06	6.69612	101.025	945305	6.68232	101.025	1.85014e+06	6.68251	101.025	913772	6.67961	101.025	1.87108e+06	6.68465	101.025	3.30256e+06	6.69873	101.025	4.47107e+06	6.70825	101.025	1.6836e+06	6.68325	101.025	4.34847e+06	6.69607	101.025	5.75727e+06	6.74163	101.025	4.26414e+06	6.70578	101.025	6.78437e+06	6.69197	CD	Succinate semialdehyde	6.725	C4H6O3-[M+H-]-{M0}(0.99995)(Niso-2)	None
0	0	0	0	0	0	102.028	59107.3	6.68015	0	0	0	0	0	0	102.028	187270	6.69873	102.028	124083	6.67996	0	0	0	102.028	441693	6.69843	102.028	416906	6.71805	102.028	219689	6.7105	102.028	842019	6.69432	CD*,*CD	Succinate semialdehyde	6.725*,*6.725	C4H6O3-[M+H-]-13C-1-{M0}(0.9995)(Niso-1)	13C_1
0	0	0	0	0	0	0	0	0	0	0	0	0	0	0	103.031	32254.9	6.69402	0	0	0	0	0	0	103.031	97558.3	6.70079	103.031	170309	6.71334	0	0	0	103.031	173485	6.71083	CD*,*CD	Succinate semialdehyde	6.725*,*6.725	C4H6O3-[M+H-]-13C-2-{M0}(0.99977)(Niso-1)	13C_2
0	0	0	0	0	0	0	0	0	0	0	0	0	0	0	0	0	0	0	0	0	0	0	0	0	0	0	0	0	0	0	0	0	104.035	52744	6.69197	CD*,*CD	Succinate semialdehyde	6.725*,*6.725	C4H6O3-[M+H-]-13C-3-{M0}(0.99998)(Niso-2)	13C_3
105.038	981234	6.69612	105.038	996005	6.69175	105.038	1.0588e+06	6.69429	0	0	0	105.038	181476	6.68229	0	0	0	105.038	666761	6.72947	0	0	0	0	0	0	105.038	777489	6.70627	105.038	775346	6.72464	0	0	0	CD*,*CD	Succinate semialdehyde	6.725*,*6.725	C4H6O3-[M+H-]-13C-4-{M0}(0.99998)(Niso-1)	13C_4
117.02	4.65357e+07	4.89675	117.02	5.92723e+07	4.89927	117.02	6.65335e+07	4.89792	117.02	4.63724e+07	4.89392	117.02	3.47835e+07	4.89652	117.02	4.19487e+07	4.90198	117.02	5.1569e+07	4.89973	117.02	3.09046e+07	4.8957	117.02	5.08913e+07	4.89445	117.02	7.18526e+07	4.90008	117.02	4.68914e+07	4.89698	117.02	5.32066e+07	4.89303	CD*,*InHouse_G	Succinate	4.889*,*4.9	C4H6O4-[M+H-]-{M0}(0.99996)(Niso-2)	None
119.027	1.10411e+06	4.89911	0	0	0	0	0	0	0	0	0	119.026	1.61046e+06	4.89652	0	0	0	119.026	938889	4.90209	119.026	1.94509e+06	4.8957	119.027	1.71375e+06	4.89681	119.026	815660	4.90243	119.027	1.18602e+06	4.89934	119.027	1.08361e+06	4.89774	CD*,*InHouse_G	Succinate	4.889*,*4.9	C4H6O4-[M+H-]-13C-2-{M0}(-0.032331)(Niso-3)	13C_2
120.03	430107	4.89911	120.03	387287	4.89927	120.03	378926	4.90027	120.03	203573	4.89627	120.03	323725	4.89652	120.03	296370	4.90198	120.03	491044	4.89973	120.03	510649	4.8957	120.03	408654	4.89681	120.03	405217	4.90243	120.03	287368	4.89934	120.03	294280	4.89538	CD*,*InHouse_G	Succinate	4.889*,*4.9	C4H6O4-[M+H-]-13C-3-{M0}(0.99997)(Niso-2)	13C_3
121.033	279071	4.89911	0	0	0	0	0	0	0	0	0	0	0	0	0	0	0	121.033	235169	4.89973	121.033	229237	4.8957	0	0	0	0	0	0	0	0	0	0	0	0	CD*,*InHouse_G	Succinate	4.889*,*4.9	C4H6O4-[M+H-]-13C-4-{M0}(0.99997)(Niso-1)	13C_4
149.009	2.86967e+06	1.18347	149.01	1.29702e+07	1.1834	149.009	1.57177e+07	1.18566	149.01	3.86125e+06	1.18259	149.009	4.73149e+06	1.18334	149.009	7.20274e+06	1.18319	149.009	8.9007e+06	1.17621	149.01	2.12784e+06	1.18041	149.01	4.70799e+06	1.17633	149.009	1.25753e+07	1.18019	149.009	1.70784e+06	1.17625	149.009	4.77335e+06	1.17837	InHouse_G	Tartaric acid	1.18	C4H6O6-[M+H-]-{M0}(0.99909)(Niso-1)	None
124.008	5.12829e+07	6.92074	124.008	5.58347e+07	6.9218	124.008	4.77217e+07	6.92129	124.008	4.6707e+07	6.91839	124.008	4.41251e+07	6.92106	124.008	3.89527e+07	6.92872	124.008	5.16194e+07	6.92578	124.008	3.88096e+07	6.92202	124.008	5.28146e+07	6.91596	124.008	5.59266e+07	6.92682	124.008	3.25436e+07	6.92567	124.008	5.42014e+07	6.92128	CD*,*InHouse_S	Taurine	6.915*,*6.91	C2H7N1O3S1-[M+H-]-{M0}(0.99874)(Niso-1)	None
125.011	643618	6.92074	0	0	0	125.011	544607	6.92129	0	0	0	125.011	964687	6.91635	125.011	424384	6.93107	125.011	513370	6.92814	125.011	863263	6.91259	125.011	612992	6.91832	0	0	0	125.011	239453	6.91859	125.011	452111	6.91657	CD*,*InHouse_S*,*CD*,*InHouse_S	Taurine	6.915*,*6.91*,*6.915*,*6.91	C2H7N1O3S1-[M+H-]-13C-1-{M0}(0.99888)(Niso-1)	13C_1
257.176	1.7533e+06	2.5664	257.176	2.06623e+06	2.58047	257.176	2.57644e+06	2.54819	257.176	685093	2.55616	257.176	1.38319e+06	2.54736	257.176	3.41176e+06	2.56691	257.176	3.74695e+06	2.53693	257.176	952698	2.56443	257.176	915893	2.57441	257.176	3.57134e+06	2.51872	257.176	1.52045e+06	2.52327	257.176	4.27422e+06	2.53509	CD	Tetradecanedioic acid	2.605	C14H26O4-[M+H-]-{M0}(0.98868)(Niso-1)	None
0	0	0	0	0	0	258.18	49330.7	2.64565	0	0	0	0	0	0	258.179	54586.2	2.65497	0	0	0	0	0	0	0	0	0	258.179	200073	2.53051	258.179	49325.2	2.57749	0	0	0	CD*,*CD	Tetradecanedioic acid	2.605*,*2.605	C14H26O4-[M+H-]-13C-1-{M0}(0.99024)(Niso-1)	13C_1
118.051	1.42183e+07	1.05181	118.051	4.79311e+07	1.0518	118.051	4.76595e+07	1.05177	118.051	1.2452e+07	1.05412	118.051	4.96633e+07	1.05415	118.051	4.75746e+07	1.05646	118.051	1.21054e+07	1.05648	118.051	5.40809e+07	1.04943	118.051	6.37274e+07	1.05181	118.051	1.18817e+07	1.06115	118.051	3.91881e+07	1.05422	118.051	5.09479e+07	1.0588	CD	Threonine	1.069	C4H9N1O3-[M+H-]-{M0}(0.99893)(Niso-1)	None
119.055	176386	1.05417	119.055	1.83696e+06	1.05415	119.055	1.86324e+06	1.05413	119.055	182633	1.05176	119.055	2.1281e+06	1.05415	119.055	1.91066e+06	1.05881	0	0	0	119.055	2.23157e+06	1.04943	119.055	2.68905e+06	1.05181	119.055	197616	1.06351	119.055	1.64189e+06	1.05422	0	0	0	CD	Threonine	1.069	C4H9N1O3-[M+H-]-13C-1-{M0}(0.99937)(Niso-1)	13C_1
147.045	912437	5.80775	147.045	2.37592e+06	5.81284	147.045	1.97401e+06	5.80906	147.045	793567	5.81004	147.045	2.11794e+06	5.80973	147.045	2.14556e+06	5.81506	147.045	613419	5.8128	147.045	1.72397e+06	5.81137	147.045	3.16054e+06	5.80541	147.045	980497	5.81314	147.045	2.07901e+06	5.81259	147.045	2.29885e+06	5.80818	CD	trans-Cinnamate	5.801	C9H8O2-[M+H-]-{M0}(0.99544)(Niso-1)	None
0	0	0	155.072	22185.1	5.77276	0	0	0	0	0	0	0	0	0	0	0	0	0	0	0	155.072	29039.8	5.8043	0	0	0	0	0	0	0	0	0	155.072	32136.5	5.80818	CD	trans-Cinnamate	5.801	C9H8O2-[M+H-]-13C-8-{M0}(0.99994)(Niso-1)	13C_8
203.083	6.88768e+06	5.9971	203.083	1.31254e+07	6.00219	203.083	1.27603e+07	6.00311	203.083	6.31027e+06	5.99705	203.083	1.77521e+07	5.99907	203.083	1.74189e+07	6.00439	203.083	5.46142e+06	6.00451	203.083	1.51222e+07	5.99837	203.083	1.86138e+07	5.99708	203.083	6.5549e+06	6.00248	203.083	1.38679e+07	5.9996	203.083	2.14202e+07	5.99751	CD*,*InHouse_B	Tryptophan	5.99*,*5.98	C11H12N2O2-[M+H-]-{M0}(0.9997)(Niso-2)	None
0	0	0	204.086	197077	6.00219	204.086	308761	6.00075	0	0	0	0	0	0	204.086	141122	5.93367	204.086	58266.2	6.00687	0	0	0	0	0	0	204.086	183493	6.00013	204.086	149814	5.93831	0	0	0	CD*,*InHouse_B	Tryptophan	5.99*,*5.98	C11H12N2O2-[M+H-]-13C-1-{M0}(0.99354)(Niso-1)	13C_1
0	0	0	0	0	0	0	0	0	0	0	0	0	0	0	0	0	0	0	0	0	0	0	0	205.089	23474.2	5.98765	0	0	0	0	0	0	0	0	0	CD*,*InHouse_B	Tryptophan	5.99*,*5.98	C11H12N2O2-[M+H-]-13C-2-{M0}(0.99469)(Niso-1)	13C_2
607.077	24536.7	1.33905	607.079	2584.1	1.33494	0	0	0	0	0	0	0	0	0	0	0	0	607.078	14410.6	1.33651	0	0	0	607.078	6379.11	1.31776	607.078	41792.4	1.33643	607.078	36156	1.32241	0	0	0	CD*,*CD*,*InHouse*,*CD*,*CD*,*InHouse	UDP-GALC NAC	1.351*,*1.368*,*1.35*,*1.351*,*1.368*,*1.35	C17H27N3O17P2-[M+H-]-13C-1-{M0}(0.99997)(Niso-3)	13C_1
616.109	1.22086e+06	1.33905	616.11	1.91298e+06	1.33494	616.109	2.05109e+06	1.34192	616.11	1.04982e+06	1.34356	616.109	2.36284e+06	1.33488	616.11	2.02816e+06	1.33642	616.109	1.45862e+06	1.33415	616.109	2.09524e+06	1.33197	616.109	6.07749e+06	1.31776	616.109	1.17839e+06	1.33643	616.109	2.78183e+06	1.32241	616.109	2.25608e+06	1.33631	CD*,*CD*,*InHouse*,*CD*,*CD*,*InHouse	UDP-GALC NAC	1.351*,*1.368*,*1.35*,*1.351*,*1.368*,*1.35	C17H27N3O17P2-[M+H-]-13C-10-{M0}(0.9993)(Niso-2)	13C_10
617.112	7.64464e+06	1.33905	617.113	1.12294e+07	1.33494	617.113	1.43777e+07	1.34192	617.113	6.27196e+06	1.34052	617.113	1.32826e+07	1.33488	617.113	1.55473e+07	1.33878	617.113	8.78158e+06	1.33415	617.113	1.2003e+07	1.33197	617.113	4.21477e+07	1.31776	617.112	9.543e+06	1.33643	617.113	1.60418e+07	1.32241	617.113	1.72863e+07	1.33631	CD*,*CD*,*InHouse*,*CD*,*CD*,*InHouse	UDP-GALC NAC	1.351*,*1.368*,*1.35*,*1.351*,*1.368*,*1.35	C17H27N3O17P2-[M+H-]-13C-11-{M0}(0.99933)(Niso-2)	13C_11
618.116	2.17119e+06	1.33905	618.116	3.47523e+06	1.33494	618.116	3.43278e+06	1.34192	618.116	1.7004e+06	1.34052	618.116	4.12605e+06	1.33488	618.116	3.35441e+06	1.33878	618.116	2.41608e+06	1.33415	618.116	3.88902e+06	1.33197	618.116	1.09128e+07	1.31776	618.116	2.53313e+06	1.33643	618.116	4.99678e+06	1.32241	618.116	4.12701e+06	1.33631	CD*,*CD*,*InHouse*,*CD*,*CD*,*InHouse	UDP-GALC NAC	1.351*,*1.368*,*1.35*,*1.351*,*1.368*,*1.35	C17H27N3O17P2-[M+H-]-13C-12-{M0}(0.99936)(Niso-2)	13C_12
619.119	1.28588e+07	1.33905	619.12	2.86243e+07	1.33494	619.119	2.66363e+07	1.33956	619.119	8.96498e+06	1.34052	619.119	3.07224e+07	1.33488	619.12	2.83393e+07	1.33642	619.119	1.41549e+07	1.33415	619.12	2.94157e+07	1.33197	619.119	8.41171e+07	1.31776	619.119	1.41312e+07	1.33643	619.12	3.59525e+07	1.32241	619.12	3.19296e+07	1.33631	CD*,*CD*,*InHouse*,*CD*,*CD*,*InHouse	UDP-GALC NAC	1.351*,*1.368*,*1.35*,*1.351*,*1.368*,*1.35	C17H27N3O17P2-[M+H-]-13C-13-{M0}(0.99938)(Niso-2)	13C_13
620.122	3.02467e+06	1.33905	620.123	3.81441e+06	1.33494	620.122	2.78624e+06	1.33956	620.123	2.29142e+06	1.34052	620.122	4.14682e+06	1.33488	620.123	2.79464e+06	1.33878	620.122	3.4432e+06	1.33415	620.123	3.88355e+06	1.33197	620.122	9.46029e+06	1.31776	620.122	3.52756e+06	1.33643	620.122	4.85685e+06	1.32241	620.122	3.23199e+06	1.33395	CD*,*CD*,*InHouse*,*CD*,*CD*,*InHouse	UDP-GALC NAC	1.351*,*1.368*,*1.35*,*1.351*,*1.368*,*1.35	C17H27N3O17P2-[M+H-]-13C-14-{M0}(0.99939)(Niso-2)	13C_14
621.126	3.55589e+06	1.33905	621.126	5.27962e+06	1.33258	621.125	2.85442e+06	1.33956	621.126	2.63022e+06	1.34052	621.125	5.91041e+06	1.33488	621.126	4.14534e+06	1.33642	621.126	3.98772e+06	1.33651	621.126	5.81163e+06	1.33197	621.125	1.38229e+07	1.32012	621.126	3.64464e+06	1.33407	621.126	6.78582e+06	1.32241	621.126	4.58021e+06	1.33631	CD*,*CD*,*InHouse*,*CD*,*CD*,*InHouse	UDP-GALC NAC	1.351*,*1.368*,*1.35*,*1.351*,*1.368*,*1.35	C17H27N3O17P2-[M+H-]-13C-15-{M0}(0.99941)(Niso-2)	13C_15
622.129	2.18181e+06	1.33905	622.129	2.46563e+06	1.33494	622.129	1.53666e+06	1.33956	622.129	1.49026e+06	1.34356	622.129	2.89028e+06	1.33488	622.129	1.4695e+06	1.33878	622.129	2.46849e+06	1.33651	622.129	2.69934e+06	1.33197	622.129	4.63892e+06	1.31776	622.129	2.09982e+06	1.33643	622.129	3.06287e+06	1.32241	622.129	1.48503e+06	1.33395	CD*,*CD*,*InHouse*,*CD*,*CD*,*InHouse	UDP-GALC NAC	1.351*,*1.368*,*1.35*,*1.351*,*1.368*,*1.35	C17H27N3O17P2-[M+H-]-13C-16-{M0}(0.99931)(Niso-1)	13C_16
608.08	200183	1.33905	608.08	46932.3	1.33494	608.08	174781	1.34192	608.081	146926	1.34052	608.081	350216	1.33488	608.081	151082	1.33878	608.079	247666	1.33651	608.081	239725	1.33197	608.082	829457	1.32012	608.08	219893	1.33643	608.081	391635	1.32241	608.081	256795	1.33631	CD*,*CD*,*InHouse*,*CD*,*CD*,*InHouse	UDP-GALC NAC	1.351*,*1.368*,*1.35*,*1.351*,*1.368*,*1.35	C17H27N3O17P2-[M+H-]-13C-2-{M0}(0.99885)(Niso-2)	13C_2
609.084	77957.9	1.34446	609.084	149711	1.33494	609.085	94625.4	1.34192	0	0	0	609.084	159360	1.33488	609.086	136300	1.33878	609.084	111657	1.33651	609.084	110690	1.33197	609.085	342961	1.32012	609.084	115105	1.33643	609.086	219449	1.32241	609.085	96500.8	1.33631	CD*,*CD*,*InHouse*,*CD*,*CD*,*InHouse	UDP-GALC NAC	1.351*,*1.368*,*1.35*,*1.351*,*1.368*,*1.35	C17H27N3O17P2-[M+H-]-13C-3-{M0}(0.99893)(Niso-2)	13C_3
610.09	189885	1.34141	610.09	219614	1.33494	610.09	174091	1.34192	0	0	0	610.089	363541	1.33488	610.09	227909	1.33642	610.09	186979	1.33651	610.089	239864	1.33197	610.09	617023	1.32012	610.089	196038	1.33643	610.09	330531	1.32241	610.09	243491	1.33631	CD*,*CD*,*InHouse*,*CD*,*CD*,*InHouse	UDP-GALC NAC	1.351*,*1.368*,*1.35*,*1.351*,*1.368*,*1.35	C17H27N3O17P2-[M+H-]-13C-4-{M0}(0.99998)(Niso-3)	13C_4
611.092	3.99369e+06	1.33905	611.093	5.43144e+06	1.33494	611.092	4.81934e+06	1.33956	611.093	3.33562e+06	1.34356	611.093	7.57683e+06	1.33488	611.093	5.06665e+06	1.33878	611.093	3.91755e+06	1.33415	611.093	5.31055e+06	1.33197	611.093	1.4595e+07	1.31776	611.092	4.30248e+06	1.33643	611.093	7.19077e+06	1.32241	611.093	5.39229e+06	1.33631	CD*,*CD*,*InHouse*,*CD*,*CD*,*InHouse	UDP-GALC NAC	1.351*,*1.368*,*1.35*,*1.351*,*1.368*,*1.35	C17H27N3O17P2-[M+H-]-13C-5-{M0}(0.99907)(Niso-2)	13C_5
612.096	4.93072e+06	1.33905	612.096	3.02563e+06	1.33494	612.096	3.87258e+06	1.34192	612.096	4.35382e+06	1.34052	612.096	4.40023e+06	1.33488	612.096	3.95795e+06	1.33878	612.096	5.38793e+06	1.33415	612.096	3.29349e+06	1.33197	612.096	1.15872e+07	1.31776	612.096	6.87026e+06	1.33643	612.096	5.65712e+06	1.32241	612.096	4.28455e+06	1.33631	CD*,*CD*,*InHouse*,*CD*,*CD*,*InHouse	UDP-GALC NAC	1.351*,*1.368*,*1.35*,*1.351*,*1.368*,*1.35	C17H27N3O17P2-[M+H-]-13C-6-{M0}(0.99913)(Niso-2)	13C_6
613.099	1.75005e+06	1.33905	613.099	2.24414e+06	1.33494	613.099	1.67751e+06	1.33956	613.099	1.71707e+06	1.34052	613.099	2.99601e+06	1.33488	613.1	1.90686e+06	1.33878	613.099	1.9688e+06	1.33651	613.099	2.32906e+06	1.33197	613.099	5.57329e+06	1.31776	613.099	2.04197e+06	1.33407	613.099	2.78416e+06	1.32241	613.099	1.93611e+06	1.33631	CD*,*CD*,*InHouse*,*CD*,*CD*,*InHouse	UDP-GALC NAC	1.351*,*1.368*,*1.35*,*1.351*,*1.368*,*1.35	C17H27N3O17P2-[M+H-]-13C-7-{M0}(0.99918)(Niso-2)	13C_7
614.102	6.99124e+06	1.33905	614.103	6.32247e+06	1.33494	614.103	6.51337e+06	1.33956	614.103	5.80559e+06	1.34052	614.103	8.82099e+06	1.33488	614.103	7.0386e+06	1.33642	614.103	7.54798e+06	1.33651	614.103	6.67416e+06	1.33197	614.103	2.14043e+07	1.31776	614.103	8.86896e+06	1.33643	614.103	1.01107e+07	1.32241	614.103	7.26661e+06	1.33631	CD*,*CD*,*InHouse*,*CD*,*CD*,*InHouse	UDP-GALC NAC	1.351*,*1.368*,*1.35*,*1.351*,*1.368*,*1.35	C17H27N3O17P2-[M+H-]-13C-8-{M0}(0.99922)(Niso-2)	13C_8
615.106	389623	1.33905	615.106	384169	1.33494	615.106	471921	1.33956	615.106	73709.4	1.34052	615.106	574451	1.33488	615.106	544647	1.33642	615.106	368840	1.33651	615.106	613607	1.33197	615.106	1.47939e+06	1.31776	615.106	331472	1.33643	615.106	708802	1.32241	615.106	632909	1.33395	CD*,*CD*,*InHouse*,*CD*,*CD*,*InHouse	UDP-GALC NAC	1.351*,*1.368*,*1.35*,*1.351*,*1.368*,*1.35	C17H27N3O17P2-[M+H-]-13C-9-{M0}(0.99999)(Niso-3)	13C_9
606.074	2.62444e+06	1.33905	606.075	2.32196e+06	1.33494	606.075	1.94568e+06	1.33956	606.075	2.69843e+06	1.34356	606.075	3.69609e+06	1.33488	606.075	1.87357e+06	1.33878	606.075	2.54815e+06	1.33651	606.075	2.41034e+06	1.33197	606.075	5.19444e+06	1.31776	606.075	3.31598e+06	1.33643	606.075	4.35103e+06	1.32241	606.075	1.82991e+06	1.33631	CD*,*CD*,*InHouse	UDP-GALC NAC	1.351*,*1.368*,*1.35	C17H27N3O17P2-[M+H-]-{M0}(1)(Niso-4)	None
575.081	1.28252e+06	1.28248	575.082	2.79922e+06	1.28544	575.082	2.31642e+06	1.29241	575.081	882612	1.28159	575.082	3.20047e+06	1.28066	575.082	2.70248e+06	1.27984	575.082	1.30373e+06	1.2705	575.082	2.42595e+06	1.28718	575.082	4.17209e+06	1.27769	575.082	1.24173e+06	1.26571	575.081	3.14524e+06	1.27526	575.082	2.32333e+06	1.26559	CD*,*InHouse*,*InHouse*,*CD*,*InHouse*,*InHouse	UDP-Glucose*,*UDP-GAL(UDP-Galactose)	1.276*,*1.25*,*1.27*,*1.276*,*1.25*,*1.27	C15H24N2O17P2-[M+H-]-13C-10-{M0}(1)(Niso-4)	13C_10
576.085	1.49295e+07	1.28248	576.085	3.68833e+07	1.28544	576.085	3.49937e+07	1.29241	576.085	1.37778e+07	1.28159	576.085	3.85523e+07	1.28066	576.086	3.53721e+07	1.27984	576.085	1.51527e+07	1.27286	576.086	2.95706e+07	1.28718	576.085	4.16039e+07	1.27769	576.085	1.54874e+07	1.26571	576.085	3.97451e+07	1.27055	576.085	2.85999e+07	1.26559	CD*,*InHouse*,*InHouse*,*CD*,*InHouse*,*InHouse	UDP-Glucose*,*UDP-GAL(UDP-Galactose)	1.276*,*1.25*,*1.27*,*1.276*,*1.25*,*1.27	C15H24N2O17P2-[M+H-]-13C-11-{M0}(1)(Niso-3)	13C_11
577.088	1.97138e+06	1.27776	577.089	4.16934e+06	1.28544	577.088	1.48742e+06	1.29006	577.088	1.82209e+06	1.28159	577.088	4.25535e+06	1.28066	577.089	2.6744e+06	1.27984	577.089	2.975e+06	1.2705	577.089	3.142e+06	1.28953	577.089	6.47119e+06	1.28005	577.089	1.99443e+06	1.26571	577.088	4.06047e+06	1.2729	577.088	2.99802e+06	1.26087	CD*,*InHouse*,*InHouse*,*CD*,*InHouse*,*InHouse	UDP-Glucose*,*UDP-GAL(UDP-Galactose)	1.276*,*1.25*,*1.27*,*1.276*,*1.25*,*1.27	C15H24N2O17P2-[M+H-]-13C-12-{M0}(1)(Niso-4)	13C_12
578.091	4.37628e+06	1.28248	578.092	6.24002e+06	1.28544	578.091	2.29771e+06	1.29241	578.092	3.776e+06	1.28159	578.091	6.54452e+06	1.28066	578.091	3.94452e+06	1.27984	578.091	5.98835e+06	1.2705	578.092	4.76467e+06	1.28953	578.091	7.07182e+06	1.27769	578.092	4.82231e+06	1.26335	578.091	6.55421e+06	1.27055	578.091	2.88803e+06	1.26559	CD*,*InHouse*,*InHouse*,*CD*,*InHouse*,*InHouse	UDP-Glucose*,*UDP-GAL(UDP-Galactose)	1.276*,*1.25*,*1.27*,*1.276*,*1.25*,*1.27	C15H24N2O17P2-[M+H-]-13C-13-{M0}(0.99983)(Niso-3)	13C_13
579.095	3.09693e+06	1.28248	579.095	3.34837e+06	1.28544	579.095	1.39011e+06	1.29006	579.095	2.22976e+06	1.28395	579.095	2.87922e+06	1.28302	579.095	1.06437e+06	1.27513	579.095	4.02586e+06	1.2705	579.095	2.83655e+06	1.28718	579.095	2.06578e+06	1.27769	579.095	2.64784e+06	1.26571	579.095	3.4254e+06	1.27055	579.095	1.31723e+06	1.26323	CD*,*InHouse*,*InHouse*,*CD*,*InHouse*,*InHouse	UDP-Glucose*,*UDP-GAL(UDP-Galactose)	1.276*,*1.25*,*1.27*,*1.276*,*1.25*,*1.27	C15H24N2O17P2-[M+H-]-13C-14-{M0}(0.99938)(Niso-2)	13C_14
0	0	0	567.054	30063.6	1.30665	0	0	0	0	0	0	0	0	0	567.054	22851.8	1.31049	0	0	0	0	0	0	0	0	0	0	0	0	0	0	0	0	0	0	CD*,*InHouse*,*InHouse	UDP-Glucose*,*UDP-GAL(UDP-Galactose)	1.276*,*1.25*,*1.27	C15H24N2O17P2-[M+H-]-13C-2-{M0}(0.98919)(Niso-1)	13C_2
570.063	669429	1.27776	570.066	1.35443e+06	1.28544	570.066	1.03933e+06	1.29241	0	0	0	570.065	1.67492e+06	1.28066	570.066	1.16678e+06	1.27984	570.065	716435	1.27286	570.065	1.47812e+06	1.28718	570.065	1.66199e+06	1.27769	570.065	711544	1.26571	570.065	1.43254e+06	1.27526	570.065	1.02141e+06	1.26795	CD*,*InHouse*,*InHouse	UDP-Glucose*,*UDP-GAL(UDP-Galactose)	1.276*,*1.25*,*1.27	C15H24N2O17P2-[M+H-]-13C-5-{M0}(1)(Niso-4)	13C_5
571.068	9.17013e+06	1.27776	571.069	6.75549e+06	1.28544	571.068	7.52978e+06	1.29241	571.069	7.92119e+06	1.28159	571.068	8.75541e+06	1.28066	571.069	7.85524e+06	1.27984	571.068	1.00086e+07	1.27286	571.069	5.76224e+06	1.28718	571.069	9.29761e+06	1.27769	571.068	9.68237e+06	1.26571	571.068	9.33151e+06	1.27055	571.068	5.98636e+06	1.26795	CD*,*InHouse*,*InHouse*,*CD*,*InHouse*,*InHouse	UDP-Glucose*,*UDP-GAL(UDP-Galactose)	1.276*,*1.25*,*1.27*,*1.276*,*1.25*,*1.27	C15H24N2O17P2-[M+H-]-13C-6-{M0}(0.99998)(Niso-4)	13C_6
0	0	0	572.072	106148	1.28544	0	0	0	0	0	0	572.071	160407	1.28066	0	0	0	0	0	0	572.072	233596	1.28718	572.071	542895	1.27769	572.072	113020	1.26571	572.071	111083	1.2729	0	0	0	CD*,*InHouse*,*InHouse	UDP-Glucose*,*UDP-GAL(UDP-Galactose)	1.276*,*1.25*,*1.27	C15H24N2O17P2-[M+H-]-13C-7-{M0}(0.99999)(Niso-3)	13C_7
573.074	302194	1.28719	573.075	904135	1.28544	573.074	495003	1.29006	573.074	184613	1.27688	573.074	1.08724e+06	1.27595	573.075	650312	1.27984	573.074	309461	1.2705	573.074	791844	1.28718	573.074	1.38339e+06	1.27769	573.075	354554	1.26571	573.074	1.11903e+06	1.2729	573.074	627633	1.26323	CD*,*InHouse*,*InHouse*,*CD*,*InHouse*,*InHouse	UDP-Glucose*,*UDP-GAL(UDP-Galactose)	1.276*,*1.25*,*1.27*,*1.276*,*1.25*,*1.27	C15H24N2O17P2-[M+H-]-13C-8-{M0}(1)(Niso-3)	13C_8
574.078	282490	1.28719	574.078	593748	1.29251	574.078	550639	1.29006	0	0	0	574.078	675083	1.28302	574.078	557711	1.27984	574.078	283108	1.2705	574.079	729896	1.28718	574.078	1.08551e+06	1.27769	0	0	0	574.078	693102	1.27526	574.078	592621	1.26795	CD*,*InHouse*,*InHouse*,*CD*,*InHouse*,*InHouse	UDP-Glucose*,*UDP-GAL(UDP-Galactose)	1.276*,*1.25*,*1.27*,*1.276*,*1.25*,*1.27	C15H24N2O17P2-[M+H-]-13C-9-{M0}(1)(Niso-3)	13C_9
0	0	0	0	0	0	0	0	0	0	0	0	0	0	0	0	0	0	0	0	0	565.05	136136	1.28953	565.049	205107	1.27533	0	0	0	0	0	0	0	0	0	CD*,*InHouse*,*InHouse	UDP-Glucose*,*UDP-GAL(UDP-Galactose)	1.276*,*1.25*,*1.27	C15H24N2O17P2-[M+H-]-{M0}(0.98585)(Niso-1)	None
565.048	31173.8	18.9434	565.047	97067.3	18.9238	565.048	48883.2	18.9499	0	0	0	565.047	34547.8	18.9495	565.047	33806.9	18.9567	565.049	31248.2	18.9358	565.048	60367.2	18.9275	565.048	38069.9	18.9385	0	0	0	565.047	40282	18.94	565.049	45871.1	18.9329	CD	UDP-α-D-galactose	18.86	C15H24N2O17P2-[M+H-]-{M0}(0.98585)(Niso-1)	None
167.021	2.34885e+07	6.34818	167.021	4.29127e+07	6.35561	167.021	4.29421e+07	6.35346	167.021	1.75614e+07	6.35993	167.021	4.6042e+07	6.34779	167.021	3.11991e+07	6.35005	167.021	1.52484e+07	6.34848	167.021	4.02044e+07	6.34944	167.021	2.59018e+07	6.34812	167.021	3.21413e+07	6.3512	167.021	3.20877e+07	6.35776	167.021	3.25852e+07	6.3526	CD*,*CD_InHouse	Uric acid	6.343*,*6.36	C5H4N4O3-[M+H-]-{M0}(0.99777)(Niso-1)	None
168.025	1.40356e+06	6.35289	168.025	2.35178e+06	6.36033	168.025	2.51748e+06	6.35582	0	0	0	168.025	1.95064e+06	6.34779	168.025	1.61958e+06	6.34534	0	0	0	168.025	1.91253e+06	6.3518	168.025	2.52033e+06	6.34812	168.025	1.84312e+06	6.34884	168.025	1.66153e+06	6.35776	168.025	2.44455e+06	6.35024	CD*,*CD_InHouse*,*CD*,*CD_InHouse	Uric acid	6.343*,*6.36*,*6.343*,*6.36	C5H4N4O3-[M+H-]-13C-1-{M0}(0.99842)(Niso-1)	13C_1
243.062	2.28109e+06	5.2903	243.063	1.76405e+06	5.29292	243.063	1.82252e+06	5.29387	243.063	2.44516e+06	5.2899	243.062	1.99949e+06	5.29003	243.062	4.20973e+06	5.29303	243.062	2.85091e+06	5.29314	243.062	2.36582e+06	5.28923	243.063	3.38286e+06	5.29028	243.063	2.60626e+06	5.29341	243.062	931283	5.29056	243.062	2.14958e+06	5.28865	CD*,*InHouse	Uridine	5.283*,*5.28	C9H12N2O6-[M+H-]-{M0}(0.99867)(Niso-3)	None
0	0	0	0	0	0	0	0	0	0	0	0	0	0	0	245.068	296978	5.29303	0	0	0	0	0	0	245.068	342507	5.28556	0	0	0	0	0	0	245.068	267489	5.29101	CD*,*InHouse	Uridine	5.283*,*5.28	C9H12N2O6-[M+H-]-13C-2-{M0}(1)(Niso-3)	13C_2
0	0	0	0	0	0	247.076	41287.5	5.29622	0	0	0	0	0	0	247.075	113229	5.29539	0	0	0	247.075	78314.7	5.29395	247.075	294453	5.29028	0	0	0	0	0	0	247.074	104949	5.29572	CD*,*InHouse	Uridine	5.283*,*5.28	C9H12N2O6-[M+H-]-13C-4-{M0}(1)(Niso-3)	13C_4
244.066	8063.73	5.2903	0	0	0	0	0	0	0	0	0	244.066	10011.9	5.28531	244.066	366887	5.29774	244.066	33584.3	5.29078	0	0	0	0	0	0	0	0	0	0	0	0	244.066	45445.9	5.29336	CD*,*InHouse*,*CD*,*InHouse	Uridine	5.283*,*5.28*,*5.283*,*5.28	C9H12N2O6-[M+H-]-13C-1-{M0}(0.99577)(Niso-1)	13C_1
246.073	64670.8	5.2903	246.073	95238.3	5.29292	246.073	160279	5.29387	246.072	67794.2	5.29226	246.073	171984	5.28531	246.073	281102	5.29774	246.072	94818.8	5.28842	246.073	217294	5.28923	246.073	309283	5.28792	246.073	62289.5	5.28634	246.073	59468.5	5.29056	246.073	334360	5.28865	CD*,*InHouse*,*CD*,*InHouse	Uridine	5.283*,*5.28*,*5.283*,*5.28	C9H12N2O6-[M+H-]-13C-3-{M0}(0.84416)(Niso-2)	13C_3
248.079	3.76843e+06	5.2903	248.079	8.11133e+06	5.29056	248.079	7.4779e+06	5.29387	248.079	3.62285e+06	5.2899	248.079	6.64486e+06	5.29003	248.079	1.84592e+07	5.29303	248.079	3.9492e+06	5.29314	248.079	9.8228e+06	5.28923	248.079	1.36961e+07	5.29028	248.079	4.08535e+06	5.29341	248.079	4.24745e+06	5.29056	248.079	1.3726e+07	5.28865	CD*,*InHouse*,*CD*,*InHouse	Uridine	5.283*,*5.28*,*5.283*,*5.28	C9H12N2O6-[M+H-]-13C-5-{M0}(0.99992)(Niso-2)	13C_5
249.083	385914	5.28795	249.083	523431	5.29292	249.083	363778	5.29387	249.083	457476	5.2899	249.083	453422	5.28767	249.083	1.11701e+06	5.29303	249.083	689222	5.28842	249.083	703204	5.28923	249.083	532687	5.29028	249.083	687681	5.29341	249.083	268030	5.29056	249.083	313172	5.28865	CD*,*InHouse*,*CD*,*InHouse	Uridine	5.283*,*5.28*,*5.283*,*5.28	C9H12N2O6-[M+H-]-13C-6-{M0}(0.99992)(Niso-2)	13C_6
250.086	1.23653e+06	5.2903	250.086	1.32996e+06	5.29292	250.086	861045	5.29387	250.086	1.02415e+06	5.28754	250.086	1.17316e+06	5.29003	250.086	2.09234e+06	5.29303	250.086	1.37871e+06	5.29314	250.086	1.85232e+06	5.28923	250.086	1.7022e+06	5.29028	250.086	1.15532e+06	5.29341	250.086	813405	5.29056	250.086	1.65749e+06	5.28865	CD*,*InHouse*,*CD*,*InHouse	Uridine	5.283*,*5.28*,*5.283*,*5.28	C9H12N2O6-[M+H-]-13C-7-{M0}(0.99956)(Niso-1)	13C_7
251.089	718987	5.2903	251.089	781466	5.29292	251.089	345135	5.29387	251.089	776011	5.28754	251.089	847519	5.28767	251.089	677461	5.29539	251.089	873582	5.29314	251.089	1.0042e+06	5.28923	251.089	736579	5.28792	251.089	821448	5.29341	251.089	325689	5.29292	251.089	469787	5.28394	CD*,*InHouse*,*CD*,*InHouse	Uridine	5.283*,*5.28*,*5.283*,*5.28	C9H12N2O6-[M+H-]-13C-8-{M0}(0.99979)(Niso-1)	13C_8
0	0	0	579.028	130590	8.28326	0	0	0	0	0	0	0	0	0	0	0	0	0	0	0	579.028	119942	8.28303	0	0	0	0	0	0	579.027	67706	8.28667	579.028	8261.15	8.29657	CD	Uridine 5'-diphosphoglucuronic acid	8.289	C15H22N2O18P2-[M+H-]-{M0}(0.98586)(Niso-1)	None
0	0	0	585.049	94986	8.29505	0	0	0	585.049	61614.7	8.28335	0	0	0	0	0	0	0	0	0	0	0	0	0	0	0	0	0	0	585.048	94252.8	8.28667	585.047	139625	8.28714	CD	Uridine 5'-diphosphoglucuronic acid	8.289	C15H22N2O18P2-[M+H-]-13C-6-{M0}(0.99443)(Niso-1)	13C_6
0	0	0	0	0	0	0	0	0	0	0	0	589.063	4719.34	8.31076	0	0	0	0	0	0	589.062	6005.44	8.29011	589.062	54002.9	8.28877	0	0	0	0	0	0	0	0	0	CD	Uridine 5'-diphosphoglucuronic acid	8.289	C15H22N2O18P2-[M+H-]-13C-10-{M0}(0.99929)(Niso-2)	13C_10
0	0	0	590.064	494051	8.28798	590.064	721481	8.29547	590.065	96803.1	8.27392	590.064	417454	8.28719	590.064	535160	8.285	0	0	0	590.064	365683	8.29011	590.065	890624	8.28642	590.065	104881	8.29492	0	0	0	590.064	875235	8.28714	CD	Uridine 5'-diphosphoglucuronic acid	8.289	C15H22N2O18P2-[M+H-]-13C-11-{M0}(0.99931)(Niso-2)	13C_11
0	0	0	591.069	16355.5	8.29976	0	0	0	0	0	0	591.068	63627	8.28719	591.068	58018.2	8.285	591.069	12046.1	8.28411	591.069	26411.7	8.28303	0	0	0	0	0	0	591.068	37515.9	8.29374	0	0	0	CD	Uridine 5'-diphosphoglucuronic acid	8.289	C15H22N2O18P2-[M+H-]-13C-12-{M0}(0.99879)(Niso-1)	13C_12
592.072	62998.6	8.28978	0	0	0	0	0	0	592.071	17964	8.28099	592.072	104685	8.28483	592.071	94177	8.29207	0	0	0	592.072	80914	8.28775	0	0	0	0	0	0	592.072	49623	8.28431	592.072	95502.7	8.28714	CD	Uridine 5'-diphosphoglucuronic acid	8.289	C15H22N2O18P2-[M+H-]-13C-13-{M0}(0.99934)(Niso-2)	13C_13
593.075	2328.02	8.27092	0	0	0	593.076	3790.88	8.27189	0	0	0	593.076	14197.5	8.29191	0	0	0	0	0	0	0	0	0	0	0	0	0	0	0	0	0	0	0	0	0	CD	Uridine 5'-diphosphoglucuronic acid	8.289	C15H22N2O18P2-[M+H-]-13C-14-{M0}(0.99933)(Niso-1)	13C_14
137.036	637707	9.10432	137.036	627458	9.13264	137.036	652615	9.10241	0	0	0	137.036	651371	9.12292	137.036	431022	9.0764	137.036	611206	9.1146	0	0	0	0	0	0	137.036	564767	9.07643	0	0	0	137.036	564321	9.0929	CD	Urocanic acid	9.099	C6H6N2O2-[M+H-]-{M0}(0.9975)(Niso-1)	None
138.039	40040.3	9.10432	138.039	34954.6	9.13499	138.039	37472.4	9.10241	0	0	0	138.039	36754.5	9.12056	138.039	21439.3	9.0764	138.039	18629.2	9.1146	0	0	0	0	0	0	138.039	33740.6	9.07643	0	0	0	0	0	0	CD	Urocanic acid	9.099	C6H6N2O2-[M+H-]-13C-1-{M0}(0.9982)(Niso-1)	13C_1
151.026	2.07645e+06	5.25398	151.027	2.99381e+06	5.25658	151.027	2.8943e+06	5.25519	151.027	2.32702e+06	5.25356	151.026	1.51838e+06	5.25372	151.026	1.38468e+06	5.25677	151.027	1.4683e+06	5.25684	151.026	1.3683e+06	5.25056	151.027	2.54141e+06	5.25165	151.026	2.29533e+06	5.25475	151.026	2.07793e+06	5.25423	151.026	1.40818e+06	5.25241	CD	Xanthine	5.243	C5H4N4O2-[M+H-]-{M0}(0.99776)(Niso-1)	None
152.03	112293	5.25163	152.03	142503	5.25991	152.03	151127	5.25519	152.03	95454.1	5.25356	152.03	60487.1	5.25843	152.03	39002.2	5.25441	0	0	0	0	0	0	152.03	109838	5.24223	152.03	99140.7	5.25239	152.03	70071.5	5.25423	152.03	30688	5.25005	CD*,*CD	Xanthine	5.243*,*5.243	C5H4N4O2-[M+H-]-13C-1-{M0}(0.99842)(Niso-1)	13C_1
