# Supplementary material for: Stable Isotope Tracing Reveals an Altered Fate of Glucose in N-Acetyltransferase 1 Knockout Breast Cancer Cells
Source: Genes (Basel). 2023 Mar 31;14(4):843. doi: 10.3390/genes14040843 (PMC10137864; doi:10.3390/genes14040843)
Supplement: Supplementary file 1 [file genes-14-00843-s001.zip › Supplementary Tables/supplementary_table2.xlsx]

## Sheet: Sheet1
DAVID_Scr_9-14	Intensity	Retention time	DAVID_Cri_2-19_9-14	Intensity	Retention time	DAVID_Cri_5-50_9-14	Intensity	Retention time	DAVID_Scr_9-17	Intensity	Retention time	DAVID_Cri_2-19_9-17	Intensity	Retention time	DAVID_Cri_5-50_9-17	Intensity	Retention time	DAVID_Scr_9-19	Intensity	Retention time	DAVID_Cri_2-19_9-19	Intensity	Retention time	DAVID_Cri_5-50_9-19	Intensity	Retention time	DAVID_Scr_9-23	Intensity	Retention time	DAVID_Cri_2-19_9-23	Intensity	Retention time	DAVID_Cri_5-50_9-23	Intensity	Retention time	InHouse_CAS	Name	RT_min	MetSign_ID	Stable_iso_Labeling
313.237	4.94529e+06	19.0281	313.237	1.53374e+07	19.0268	313.237	1.85243e+07	19.0285	313.237	1.00225e+07	19.0256	313.237	3.85199e+06	19.0286	313.237	5.83318e+06	19.0284	313.237	1.03112e+07	19.0302	313.237	2.97736e+06	19.0319	313.237	2.26282e+06	19.0241	313.237	3.24799e+06	19.0307	313.237	3.22096e+06	19.0257	313.237	2.34234e+06	19.0361	CD	(9S)-HPODE	19.043	C18H32O4-[M+H+]-{M0}(0.99982)(Niso-3)	None
0	0	0	331.266	65594.2	19.0244	0	0	0	331.267	10433.4	19.0256	331.266	56488.3	19.0239	0	0	0	0	0	0	0	0	0	0	0	0	0	0	0	0	0	0	0	0	0	CD*,*CD	(9S)-HPODE	19.043*,*19.043	C18H32O4-[M+NH4+]-13C-1-{M0}(0.98247)(Niso-1)	13C_1
324.274	159446	19.0902	324.273	112843	19.0889	324.274	129620	19.0883	324.274	226530	19.0869	324.273	141832	19.0907	324.273	145055	19.0897	324.273	139894	19.0923	324.274	105887	19.0916	324.274	93180.7	19.0886	324.273	110585	19.0905	324.273	175366	19.0855	324.274	100498	19.0959	CD*,*CD*,*CD	(9S)-HPODE	19.043*,*19.043*,*19.043	C18H32O4-[M+H+]-13C-11-{M0}(0.99704)(Niso-1)	13C_11
99.0803	2.6718e+06	16.0661	99.0803	6.80768e+06	16.0677	99.0803	7.05608e+06	16.0656	99.0803	3.67061e+06	16.0685	99.0803	2.25933e+06	16.0686	99.0803	3.02177e+06	16.068	99.0802	5.4408e+06	16.0733	99.0803	1.5173e+06	16.0707	99.0803	1.83644e+06	16.0695	99.0803	3.74028e+06	16.0712	99.0803	1.43289e+06	16.0658	99.0804	1.7227e+06	16.0763	CD	(E)-2-Hexenal	16.082	C6H10O1-[M+H+]-{M0}(0.99794)(Niso-1)	None
295.226	1.60736e+06	19.5461	295.226	2.99407e+06	19.5399	295.226	3.59926e+06	19.544	295.226	1.9865e+06	19.5403	295.226	1.3979e+06	19.5419	295.226	1.2809e+06	19.5409	295.226	2.41801e+06	19.5434	295.226	1.04473e+06	19.5461	295.226	1.02374e+06	19.5422	295.226	1.23838e+06	19.5465	295.226	947378	19.5368	295.226	726323	19.5519	CD	13(S)-HOTrE	19.551	C18H30O3-[M+H+]-{M0}(0.98124)(Niso-1)	None
295.226	2.45925e+06	19.6451	295.226	4.30826e+06	19.6398	295.226	4.94922e+06	19.6415	295.226	2.83866e+06	19.6401	295.226	2.12789e+06	19.6409	295.226	2.37218e+06	19.6423	295.226	3.33529e+06	19.6432	295.226	3.63271e+06	19.6413	295.226	3.61449e+06	19.6397	295.226	1.65731e+06	19.6439	295.226	1.54756e+06	19.639	295.226	2.54754e+06	19.647	CD*,*CD	13(S)-HOTrE	19.551*,*19.65	C18H30O3-[M+H+]-{M0}(0.99883)(Niso-2)	None
306.263	7.37743e+06	19.5532	306.263	6.392e+06	19.5494	306.264	6.58895e+06	19.5511	306.263	6.84853e+06	19.5521	306.263	6.84464e+06	19.5513	306.263	6.97206e+06	19.5503	306.263	6.84651e+06	19.5528	306.263	4.47315e+06	19.5532	306.263	4.65172e+06	19.5517	306.263	5.10015e+06	19.5559	306.263	6.85317e+06	19.5462	306.263	4.53991e+06	19.5613	CD*,*CD*,*CD*,*CD	13(S)-HOTrE	19.551*,*19.65*,*19.551*,*19.65	C18H30O3-[M+H+]-13C-11-{M0}(1)(Niso-3)	13C_11
307.267	795507	19.5532	307.266	685689	19.5494	307.267	677684	19.5511	307.267	756679	19.5498	307.266	757768	19.549	307.267	734352	19.5503	307.266	683643	19.5528	307.267	451115	19.5556	307.267	502166	19.5517	307.266	587476	19.5559	307.267	782426	19.5486	307.267	497677	19.559	CD*,*CD*,*CD*,*CD	13(S)-HOTrE	19.551*,*19.65*,*19.551*,*19.65	C18H30O3-[M+H+]-13C-12-{M0}(0.99994)(Niso-2)	13C_12
102.055	4.1989e+06	7.28666	102.055	7.51614e+06	7.2834	102.055	7.53355e+06	7.28528	102.055	2.80238e+06	7.28597	102.055	7.33887e+06	7.28637	102.055	6.29508e+06	7.28689	102.055	3.32789e+06	7.28936	102.055	9.40644e+06	7.28597	102.055	9.12186e+06	7.27843	102.055	3.75912e+06	7.28493	102.055	4.71383e+06	7.28015	102.055	6.83762e+06	7.28775	CD	1-Aminocyclopropane-1-carboxylate	7.296	C4H7N1O2-[M+H+]-{M0}(0.99999)(Niso-2)	None
104.061	956450	7.28431	104.062	1.38901e+06	7.2834	104.062	1.09113e+06	7.28764	104.062	973564	7.28597	104.062	1.505e+06	7.28402	104.062	948418	7.28689	104.061	755222	7.29171	104.062	1.26384e+06	7.28361	104.062	1.19945e+06	7.28314	104.061	515259	7.28729	104.061	756992	7.2825	104.062	961756	7.2854	CD	1-Aminocyclopropane-1-carboxylate	7.296	C4H7N1O2-[M+H+]-13C-2-{M0}(0.99968)(Niso-1)	13C_2
0	0	0	105.065	200244	7.28576	105.065	30986.1	7.28293	105.065	63920.7	7.28597	105.065	238829	7.28166	105.065	62402.6	7.27746	105.065	52376.5	7.28464	105.065	201044	7.28361	105.065	216601	7.28314	0	0	0	0	0	0	0	0	0	CD	1-Aminocyclopropane-1-carboxylate	7.296	C4H7N1O2-[M+H+]-13C-3-{M0}(0.99989)(Niso-1)	13C_3
106.068	373639	7.27959	0	0	0	0	0	0	106.068	32515.3	7.30955	106.068	246725	7.28402	0	0	0	106.068	297587	7.28464	106.068	177428	7.2789	106.068	70401.5	7.27371	106.068	175773	7.28493	106.068	75918.6	7.25893	0	0	0	CD	1-Aminocyclopropane-1-carboxylate	7.296	C4H7N1O2-[M+H+]-13C-4-{M0}(0.99999)(Niso-1)	13C_4
170.092	204222	7.88542	170.092	786866	7.88458	170.092	984220	7.89269	170.092	268169	7.89437	170.092	873514	7.88418	170.092	734060	7.88721	170.092	183019	7.88944	170.092	1.12334e+06	7.89422	170.092	1.1734e+06	7.88884	170.092	192995	7.87952	170.092	346275	7.88372	170.093	763278	7.88311	InHouse	1-Methyl-L-histidine	7.9	C7H11N3O2-[M+H+]-{M0}(0.99635)(Niso-1)	None
70.065	6.42781e+07	6.4278	70.0651	8.40627e+07	6.42926	70.0651	3.44061e+07	6.4264	70.0651	4.36718e+07	6.42689	70.065	8.88072e+07	6.42281	70.065	4.2406e+07	6.42565	70.065	5.05265e+07	6.43143	70.065	7.81552e+07	6.42711	70.065	5.21403e+07	6.42431	70.065	6.83e+07	6.42827	70.065	4.56327e+07	6.42353	70.0651	5.46403e+07	6.42917	CD	1-pyrroline	6.427	C4H7N1-[M+H+]-{M0}(1)(Niso-2)	None
71.0684	803883	6.4278	71.0684	4.5496e+06	6.42926	71.0684	1.83081e+06	6.4264	71.0684	2.71873e+06	6.42689	71.0684	404469	6.42988	71.0684	117464	6.42801	71.0683	863836	6.37891	71.0684	420285	6.42947	71.0684	770780	6.42195	71.0684	847172	6.3734	71.0684	806812	6.42353	71.0684	2.8289e+06	6.42682	CD	1-pyrroline	6.427	C4H7N1-[M+H+]-13C-1-{M0}(0.99935)(Niso-1)	13C_1
72.0717	1.11022e+07	6.42544	72.0718	1.28947e+07	6.42926	72.0717	4.62543e+06	6.4264	72.0717	7.05999e+06	6.42689	72.0717	1.06113e+07	6.42988	72.0717	4.62079e+06	6.43036	72.0717	1.02481e+07	6.43143	72.0717	1.21185e+07	6.42711	72.0717	7.47226e+06	6.42431	72.0717	1.04512e+07	6.43063	72.0717	8.52979e+06	6.41882	72.0718	6.54228e+06	6.43153	CD	1-pyrroline	6.427	C4H7N1-[M+H+]-13C-2-{M0}(0.99968)(Niso-1)	13C_2
73.0751	2.71365e+06	6.43015	73.0751	3.11212e+06	6.42926	73.0751	1.06489e+06	6.42405	73.0751	1.67802e+06	6.42689	73.0751	4.10525e+06	6.42516	73.0751	995187	6.43036	73.0751	3.05831e+06	6.42436	73.0751	2.90956e+06	6.42476	73.0751	1.65251e+06	6.42667	73.0751	2.30564e+06	6.4212	73.0751	1.98225e+06	6.41882	73.0751	1.5836e+06	6.43153	CD	1-pyrroline	6.427	C4H7N1-[M+H+]-13C-3-{M0}(0.99989)(Niso-1)	13C_3
74.0784	4.07873e+06	6.4278	74.0785	2.82991e+06	6.42926	74.0784	662470	6.42405	74.0784	2.73952e+06	6.42689	74.0784	3.01061e+06	6.42516	74.0784	738027	6.43036	74.0784	4.0326e+06	6.43143	74.0784	2.29557e+06	6.42947	74.0784	1.06029e+06	6.42195	74.0784	3.66509e+06	6.43063	74.0784	1.70137e+06	6.41882	74.0784	807524	6.42917	CD	1-pyrroline	6.427	C4H7N1-[M+H+]-13C-4-{M0}(0.99999)(Niso-1)	13C_4
165.054	1.43941e+07	4.23094	165.054	3.71419e+07	4.23168	165.054	2.91167e+07	4.23342	165.055	1.28284e+07	4.24232	165.054	2.97038e+07	4.21181	165.054	1.91068e+07	4.22026	165.054	8.65043e+06	4.25008	165.054	4.82663e+07	4.22538	165.054	3.9391e+07	4.22042	165.054	1.47232e+07	4.24014	165.054	1.30752e+07	4.22414	165.055	4.07229e+07	4.24113	CD	2-Hydroxycinnamic acid	4.25	C9H8O3-[M+H+]-{M0}(0.99932)(Niso-2)	None
166.058	229173	4.28114	0	0	0	166.058	604426	4.3001	0	0	0	0	0	0	166.058	132328	4.22026	166.058	263070	4.25008	166.058	1.15018e+06	4.22538	166.058	347071	4.21334	0	0	0	0	0	0	0	0	0	CD	2-Hydroxycinnamic acid	4.25	C9H8O3-[M+H+]-13C-1-{M0}(0.9964)(Niso-1)	13C_1
122.096	2.92948e+07	4.22387	122.096	2.7339e+07	4.22226	122.096	2.71314e+07	4.21928	122.096	2.63228e+07	4.22276	122.096	3.32553e+07	4.22595	122.096	2.64659e+07	4.22262	122.096	2.51624e+07	4.22343	122.096	2.97171e+07	4.21595	122.096	2.92521e+07	4.21806	122.096	2.66238e+07	4.22364	122.096	2.84493e+07	4.21707	122.096	2.82935e+07	4.22398	CD	2-Phenylethylamine	4.233	C8H11N1-[M+H+]-{M0}(0.99997)(Niso-2)	None
123.1	1.33315e+06	4.28349	0	0	0	123.1	1.09135e+06	4.22163	0	0	0	123.099	1.17956e+06	4.28488	123.099	166860	4.22262	0	0	0	0	0	0	123.1	338985	4.22042	123.099	16900.7	4.28729	0	0	0	123.1	28282.4	4.22398	CD*,*CD	2-Phenylethylamine	4.233*,*4.233	C8H11N1-[M+H+]-13C-1-{M0}(0.9969)(Niso-1)	13C_1
152.07	1.08259e+07	5.21444	152.071	1.04854e+07	5.21357	152.07	1.01433e+07	5.21072	152.07	8.99194e+06	5.21338	152.07	1.3315e+07	5.21185	152.07	1.10686e+07	5.21164	152.07	1.25093e+07	5.21489	152.07	1.05778e+07	5.21135	152.07	1.24988e+07	5.21339	152.07	1.93676e+07	5.21654	152.07	8.45063e+06	5.21008	152.07	1.50826e+07	5.21758	CD	2-Phenylglycine	5.219	C8H9N1O2-[M+H+]-{M0}(0.99997)(Niso-2)	None
167.07	684228	13.9286	167.07	1.11931e+06	13.9379	167.07	1.39056e+06	13.9321	167.07	904771	13.9313	167.07	424376	13.9428	167.07	567625	13.9388	167.07	940097	13.9466	167.07	237274	13.9389	167.07	503887	13.9382	167.07	1.00499e+06	13.9395	167.07	374808	13.9342	167.07	405249	13.9465	CD	3-(3-Hydroxyphenyl)propanoate	13.943	C9H10O3-[M+H+]-{M0}(0.99734)(Niso-2)	None
175.096	51841.8	13.9074	175.096	46073.2	13.912	175.096	45411.1	13.9062	175.096	32711.7	13.9077	175.096	27306.8	13.9145	0	0	0	0	0	0	0	0	0	175.096	32239.6	13.9122	175.096	42850.4	13.9136	0	0	0	175.097	38535.3	13.9206	CD*,*CD*,*CD	3-(3-Hydroxyphenyl)propanoate	13.943*,*13.943*,*13.943	C9H10O3-[M+H+]-13C-8-{M0}(0.99993)(Niso-1)	13C_8
299.185	4.74153e+06	17.3496	299.185	1.2797e+07	17.348	299.185	1.31361e+07	17.3476	299.185	4.46502e+06	17.3506	299.185	3.5797e+06	17.3477	299.185	5.51804e+06	17.349	299.185	9.03931e+06	17.349	299.185	2.31919e+06	17.3502	299.185	2.45133e+06	17.3464	299.185	5.59945e+06	17.3543	299.185	1.69694e+06	17.349	299.185	1.34149e+06	17.3569	CD	3,14-dihydro-15-keto-tetranor Prostaglandin E2	17.352	C16H26O5-[M+H+]-{M0}(0.98526)(Niso-1)	None
302.195	2.67583e+06	17.2859	302.195	5.14306e+06	17.2844	302.195	5.59108e+06	17.2863	302.195	2.60027e+06	17.2823	302.195	2.34738e+06	17.2864	302.195	2.33661e+06	17.2877	302.195	3.28304e+06	17.287	302.195	1.03076e+06	17.2905	302.195	1.37995e+06	17.2827	302.195	2.74508e+06	17.2875	302.195	1.33633e+06	17.2846	302.196	1.3028e+06	17.2971	CD	3,14-dihydro-15-keto-tetranor Prostaglandin E2	17.352	C16H26O5-[M+H+]-13C-3-{M0}(0.99681)(Niso-2)	13C_3
170.092	1.44749e+06	7.99952	170.092	4.65956e+06	8.00673	170.092	4.21832e+06	8.00074	170.092	1.05068e+06	8.0001	170.092	4.44951e+06	7.99683	170.092	3.643e+06	7.99898	170.092	1.5844e+06	8.00826	170.092	3.35173e+06	7.98949	170.092	4.76995e+06	7.99351	170.092	1.8516e+06	8.00063	170.092	1.97826e+06	7.9941	170.092	4.76396e+06	7.9948	InHouse*,*InHouse*,*CD	3-Methyl-L-histidine	7.9*,*8.01*,*8.025	C7H11N3O2-[M+H+]-{M0}(0.99635)(Niso-1)	None
170.092	410668	8.32415	170.092	1.48848e+06	8.32903	170.092	1.24197e+06	8.33258	170.092	308182	8.33419	170.092	1.61256e+06	8.32379	170.092	1.22325e+06	8.32845	170.092	372032	8.33532	170.092	988435	8.32362	170.092	1.3253e+06	8.32291	170.092	442485	8.33223	170.092	660915	8.3201	170.092	1.46438e+06	8.32633	InHouse	3-Methyl-L-histidine	8.33	C7H11N3O2-[M+H+]-{M0}(0.99635)(Niso-1)	None
184.985	1.27951e+07	22.112	184.985	1.13235e+07	22.1099	184.985	1.24242e+07	22.1099	184.985	1.19751e+07	22.1108	184.985	1.27809e+07	22.1111	184.985	1.27955e+07	22.1108	184.985	1.18164e+07	22.1132	184.985	1.75611e+07	22.1106	184.985	1.2984e+07	22.1115	184.985	1.31245e+07	22.1142	184.985	1.20238e+07	22.1093	0	0	0	CD	3-Phospho-hydroxypyruvate	22.124	C3H5O7P1-[M+H+]-{M0}(0.99946)(Niso-1)	None
0	0	0	0	0	0	0	0	0	0	0	0	0	0	0	0	0	0	0	0	0	186.99	92469.9	22.113	186.991	58140.7	22.128	0	0	0	0	0	0	186.991	124484	22.1236	CD	3-Phospho-hydroxypyruvate	22.124	C3H5O7P1-[M+H+]-13C-2-{M0}(0.99987)(Niso-1)	13C_2
153.054	512357	13.261	153.054	2.28806e+06	13.2672	153.054	2.60413e+06	13.2647	153.055	1.29159e+06	13.2614	153.054	385112	13.2723	153.054	707431	13.2661	153.054	1.85068e+06	13.279	153.055	178807	13.268	153.054	281090	13.2792	153.054	1.59223e+06	13.2767	0	0	0	153.055	318672	13.2881	CD	4-Anisic acid	13.278	C8H8O3-[M+H+]-{M0}(0.99828)(Niso-2)	None
428.036	1.94478e+07	1.57728	428.036	1.53948e+07	1.55312	428.035	1.2314e+07	1.61026	428.036	6.45194e+06	1.60083	428.036	3.94112e+06	1.62214	428.035	2.47705e+06	1.62201	428.035	8.05271e+06	1.55775	428.036	1.70556e+07	1.59859	428.036	3.99538e+06	1.60324	428.036	1.6597e+07	1.61743	428.036	369565	1.55303	428.036	1.16627e+07	1.57259	CD	5-ADP	1.6	C10H15N5O10P2-[M+H+]-{M0}(1)(Niso-3)	None
429.038	15626.3	1.57728	0	0	0	0	0	0	0	0	0	429.039	26544.1	1.61978	0	0	0	429.038	602919	1.6197	429.039	4676.07	1.59859	0	0	0	0	0	0	0	0	0	429.039	40675.4	1.63153	CD	5-ADP	1.6	C10H15N5O10P2-[M+H+]-13C-1-{M0}(1)(Niso-3)	13C_1
430.042	1.1452e+06	1.57728	430.042	1.23379e+06	1.55548	430.042	941079	1.60791	430.042	134858	1.60083	430.041	255538	1.61978	430.042	94228.5	1.62201	430.042	383950	1.6197	430.042	1.28024e+06	1.59859	430.042	262376	1.60324	430.042	742525	1.61743	430.042	32614.6	1.64096	430.042	1.06779e+06	1.57495	CD	5-ADP	1.6	C10H15N5O10P2-[M+H+]-13C-2-{M0}(1)(Niso-3)	13C_2
431.046	1.1529e+06	1.57728	431.046	935734	1.55312	431.045	1.03107e+06	1.60791	431.046	242513	1.60318	431.045	264214	1.62214	431.045	141881	1.61966	431.045	291019	1.55775	431.046	1.4257e+06	1.59859	431.045	223798	1.60324	431.045	882923	1.61743	431.045	34109	1.64096	431.046	1.15209e+06	1.57495	CD	5-ADP	1.6	C10H15N5O10P2-[M+H+]-13C-3-{M0}(1)(Niso-5)	13C_3
432.049	2.84669e+06	1.57728	432.05	2.88493e+06	1.55548	432.049	2.23894e+06	1.60791	432.049	741092	1.60083	432.049	644014	1.62214	432.048	291734	1.62437	432.049	1.1382e+06	1.55775	432.05	2.98505e+06	1.59859	432.049	679583	1.60324	432.049	2.15199e+06	1.61743	432.049	228728	1.6386	432.049	2.35374e+06	1.57495	CD	5-ADP	1.6	C10H15N5O10P2-[M+H+]-13C-4-{M0}(1)(Niso-4)	13C_4
433.052	6.95859e+07	1.57728	433.053	7.9341e+07	1.55312	433.052	5.9762e+07	1.61026	433.053	2.15082e+07	1.60083	433.053	2.91708e+07	1.61978	433.052	1.18783e+07	1.62201	433.052	2.87404e+07	1.5554	433.053	8.68686e+07	1.59859	433.052	1.79265e+07	1.60324	433.053	6.29613e+07	1.61743	433.052	6.6966e+06	1.6386	433.053	6.23672e+07	1.57495	CD	5-ADP	1.6	C10H15N5O10P2-[M+H+]-13C-5-{M0}(1)(Niso-3)	13C_5
434.055	217236	1.57728	434.055	168684	1.55312	434.055	3.30232e+06	1.61026	0	0	0	0	0	0	434.055	1.0332e+06	1.54826	434.055	1.60598e+06	1.6197	0	0	0	434.055	797010	1.54596	0	0	0	0	0	0	434.056	4.83714e+06	1.62917	CD	5-ADP	1.6	C10H15N5O10P2-[M+H+]-13C-6-{M0}(0.99974)(Niso-2)	13C_6
0	0	0	0	0	0	435.059	889419	1.61026	0	0	0	0	0	0	0	0	0	0	0	0	0	0	0	0	0	0	0	0	0	0	0	0	435.058	1.61771e+06	1.62917	CD	5-ADP	1.6	C10H15N5O10P2-[M+H+]-13C-7-{M0}(0.99865)(Niso-1)	13C_7
296.065	2.7179e+06	7.48774	296.065	2.31907e+06	7.48214	296.065	1.84608e+06	7.49411	296.065	7.27935e+06	7.45646	296.065	3.24801e+06	7.49044	296.065	2.16241e+06	7.48561	0	0	0	296.065	2.54282e+06	7.49715	0	0	0	296.064	4.2135e+06	7.47178	296.065	1.59243e+06	7.47888	296.065	8.62103e+06	7.47937	CD	5-Amino-1-(5-phospho-β-D-ribosyl)imidazole	7.531	C8H14N3O7P1-[M+H+]-{M0}(0.9954)(Niso-1)	None
118.086	4.86371e+09	5.85329	118.086	1.79075e+09	5.84776	118.086	8.76601e+09	5.9351	118.086	1.81586e+09	5.86882	118.086	3.83093e+09	5.85544	118.086	5.63809e+09	5.84411	118.086	2.12362e+09	5.86394	118.086	1.26243e+10	5.90749	118.086	4.77941e+09	5.83578	118.086	5.40762e+09	5.85848	118.086	5.32092e+09	5.85371	118.086	5.72866e+09	5.843	CD	5-Aminopentanoate	5.84	C5H11N1O2-[M+H+]-{M0}(0.99999)(Niso-2)	None
0	0	0	119.089	6.15733e+07	5.84776	119.089	1.11641e+08	5.84489	0	0	0	119.089	1.60509e+08	5.84129	0	0	0	119.089	3.45033e+08	5.86394	119.089	3.63065e+08	5.8432	0	0	0	0	0	0	0	0	0	0	0	0	CD*,*CD	5-Aminopentanoate	5.84*,*5.84	C5H11N1O2-[M+H+]-13C-1-{M0}(0.99891)(Niso-1)	13C_1
324.058	3.45783e+06	1.53889	324.058	3.39977e+06	1.53897	324.058	8.02753e+06	1.54833	324.059	1.99296e+06	1.5483	324.058	3.82573e+06	1.54837	324.058	4.74857e+06	1.54826	324.058	2.88796e+06	1.5554	324.059	6.07387e+06	1.54367	324.058	8.90716e+06	1.54125	324.058	4.4777e+06	1.55312	324.058	1.66604e+06	1.5601	324.058	8.8791e+06	1.56013	InHouse*,*CD	5-CMP	1.55*,*1.555	C9H14N3O8P1-[M+H+]-{M0}(0.99937)(Niso-2)	None
0	0	0	0	0	0	0	0	0	0	0	0	326.064	8883.67	1.54837	326.064	24423.8	1.55062	0	0	0	326.065	92504.2	1.54603	0	0	0	0	0	0	0	0	0	326.065	234796	1.55777	InHouse*,*CD	5-CMP	1.55*,*1.555	C9H14N3O8P1-[M+H+]-13C-2-{M0}(0.99634)(Niso-1)	13C_2
0	0	0	0	0	0	327.068	114868	1.55069	0	0	0	0	0	0	327.068	53964.8	1.55062	0	0	0	327.068	145110	1.54367	327.068	277456	1.54125	0	0	0	0	0	0	327.069	296014	1.56013	InHouse*,*CD	5-CMP	1.55*,*1.555	C9H14N3O8P1-[M+H+]-13C-3-{M0}(1)(Niso-3)	13C_3
0	0	0	328.072	205670	1.54133	328.072	397823	1.55069	0	0	0	328.072	179511	1.55073	328.072	237866	1.55062	0	0	0	328.072	431253	1.54367	328.072	673063	1.5436	0	0	0	328.071	46364.2	1.56482	328.072	675463	1.56249	InHouse*,*CD	5-CMP	1.55*,*1.555	C9H14N3O8P1-[M+H+]-13C-4-{M0}(0.99984)(Niso-2)	13C_4
329.075	3.54108e+06	1.53889	329.075	8.35375e+06	1.53897	329.075	1.55844e+07	1.54833	329.075	1.82704e+06	1.5483	329.075	7.27857e+06	1.54837	329.075	9.57668e+06	1.54826	329.075	2.98428e+06	1.5554	329.076	1.27624e+07	1.54367	329.075	1.73322e+07	1.54125	329.075	4.24937e+06	1.55312	329.075	3.29048e+06	1.5601	329.075	1.93584e+07	1.56013	InHouse*,*CD*,*InHouse*,*CD	5-CMP	1.55*,*1.555*,*1.55*,*1.555	C9H14N3O8P1-[M+H+]-13C-5-{M0}(1)(Niso-3)	13C_5
330.078	409518	1.53889	330.079	675435	1.53897	330.078	1.08977e+06	1.54833	330.079	127985	1.5483	330.078	545298	1.55073	330.078	455639	1.55062	330.078	268231	1.5554	330.079	1.23525e+06	1.54367	330.078	1.32222e+06	1.54125	330.079	327916	1.55312	330.078	165952	1.5601	330.079	1.05177e+06	1.56013	InHouse*,*CD*,*InHouse*,*CD	5-CMP	1.55*,*1.555*,*1.55*,*1.555	C9H14N3O8P1-[M+H+]-13C-6-{M0}(1)(Niso-3)	13C_6
331.082	1.02172e+06	1.53889	331.082	1.55473e+06	1.53897	331.081	1.70974e+06	1.54833	331.082	484808	1.54594	331.082	1.07704e+06	1.54837	331.082	911732	1.55062	331.081	801265	1.5554	331.082	2.27709e+06	1.54367	331.082	3.00521e+06	1.54125	331.082	1.08386e+06	1.55312	331.082	446624	1.56246	331.082	1.9194e+06	1.56013	InHouse*,*CD*,*InHouse*,*CD	5-CMP	1.55*,*1.555*,*1.55*,*1.555	C9H14N3O8P1-[M+H+]-13C-7-{M0}(0.99987)(Niso-2)	13C_7
332.085	734731	1.53889	332.085	532423	1.53897	332.085	659266	1.54833	332.085	241472	1.5483	332.085	524201	1.55073	332.085	325335	1.54826	332.085	515800	1.5554	332.085	954983	1.54367	332.085	755655	1.54125	332.085	594058	1.55312	332.085	211596	1.5601	332.085	576750	1.56013	InHouse*,*CD*,*InHouse*,*CD	5-CMP	1.55*,*1.555*,*1.55*,*1.555	C9H14N3O8P1-[M+H+]-13C-8-{M0}(0.99968)(Niso-1)	13C_8
130.05	1.49319e+06	6.66818	130.05	956264	6.6673	130.05	970397	6.6668	130.05	253554	6.66507	130.05	3.72938e+06	6.66791	130.05	4.94633e+06	6.67316	130.05	1.46877e+06	6.68135	130.05	883788	6.66511	130.05	7.04878e+06	6.67183	130.05	4.25606e+06	6.69011	130.05	1.71976e+06	6.66871	130.05	1.28166e+07	6.68539	CD	5-Oxo-L-proline	6.66	C5H7N1O3-[M+H+]-{M0}(0.9984)(Niso-1)	None
132.056	56945.7	6.66347	132.056	76733.3	6.66258	132.056	74327.1	6.66444	0	0	0	132.056	130974	6.61051	132.056	155552	6.6708	132.056	101494	6.679	0	0	0	132.056	418930	6.67183	132.056	583632	6.68776	0	0	0	132.057	1.31857e+06	6.68304	CD*,*CD	5-Oxo-L-proline	6.66*,*6.66	C5H7N1O3-[M+H+]-13C-2-{M0}(-0.16476)(Niso-2)	13C_2
298.096	2.59163e+06	4.75722	298.096	3.49435e+06	4.75396	298.096	4.5454e+06	4.75255	298.096	1.99603e+06	4.75139	298.096	4.41567e+06	4.75459	298.096	4.12249e+06	4.75669	298.096	2.35804e+06	4.75522	298.096	3.63327e+06	4.75171	298.096	5.91915e+06	4.75377	298.096	2.71436e+06	4.75693	298.096	2.93015e+06	4.75044	298.096	5.02414e+06	4.75558	CD	5'-S-Methyl-5'-thioadenosine	4.753	C11H15N5O3S1-[M+H+]-{M0}(0.99676)(Niso-2)	None
0	0	0	300.104	127532	4.75396	300.104	179314	4.75255	0	0	0	0	0	0	300.103	84206.6	4.76847	0	0	0	0	0	0	0	0	0	0	0	0	300.103	58850.7	4.75751	300.103	57062.2	4.7438	CD	5'-S-Methyl-5'-thioadenosine	4.753	C11H15N5O3S1-[M+H+]-13C-2-{M0}(0.99861)(Niso-2)	13C_2
301.106	77655.8	4.75487	301.107	189444	4.75632	301.106	255269	4.75255	301.107	85829.1	4.74903	301.106	319496	4.75459	301.106	306791	4.75904	301.106	56225.7	4.76229	301.106	232324	4.75407	301.107	400136	4.75613	301.107	118016	4.75693	301.106	187594	4.75044	301.106	359448	4.75558	CD	5'-S-Methyl-5'-thioadenosine	4.753	C11H15N5O3S1-[M+H+]-13C-3-{M0}(0.99852)(Niso-2)	13C_3
302.109	165971	4.75722	0	0	0	0	0	0	0	0	0	302.109	527690	4.75459	0	0	0	0	0	0	302.109	436913	4.75171	302.109	522390	4.75377	0	0	0	0	0	0	302.109	629970	4.75558	CD	5'-S-Methyl-5'-thioadenosine	4.753	C11H15N5O3S1-[M+H+]-13C-4-{M0}(0.99852)(Niso-2)	13C_4
303.113	6.53499e+06	4.75722	303.113	1.41775e+07	4.75396	303.112	1.51065e+07	4.75255	303.113	5.58533e+06	4.75139	303.113	1.80216e+07	4.75459	303.112	1.55438e+07	4.75669	303.113	5.90853e+06	4.75522	303.113	1.461e+07	4.75171	303.113	1.8751e+07	4.75613	303.113	7.68374e+06	4.75693	303.113	1.13108e+07	4.75044	303.113	1.90565e+07	4.75558	CD	5'-S-Methyl-5'-thioadenosine	4.753	C11H15N5O3S1-[M+H+]-13C-5-{M0}(0.99871)(Niso-2)	13C_5
0	0	0	0	0	0	304.117	498778	4.75255	0	0	0	0	0	0	304.116	505876	4.75669	0	0	0	0	0	0	304.117	663319	4.75613	0	0	0	0	0	0	304.117	677770	4.75558	CD	5'-S-Methyl-5'-thioadenosine	4.753	C11H15N5O3S1-[M+H+]-13C-6-{M0}(0.99677)(Niso-1)	13C_6
0	0	0	0	0	0	0	0	0	0	0	0	0	0	0	305.122	169246	4.7614	305.12	88794.1	4.82435	0	0	0	305.121	203501	4.75377	305.12	528436	4.82365	0	0	0	305.121	273125	4.81923	CD	5'-S-Methyl-5'-thioadenosine	4.753	C11H15N5O3S1-[M+H+]-13C-7-{M0}(0.99741)(Niso-1)	13C_7
146.117	8.01777e+07	5.79135	146.117	6.80435e+07	5.7599	146.117	6.95309e+07	5.75703	146.118	5.37259e+07	5.76681	146.117	8.31614e+07	5.7558	146.117	7.56246e+07	5.74918	146.117	1.02569e+08	5.7855	146.117	6.89313e+07	5.76241	146.117	1.06334e+08	5.74556	146.117	9.91401e+07	5.76119	146.117	4.48516e+07	5.76113	146.117	1.10941e+08	5.75515	CD	Acetylcholine	5.764	C7H15N1O2-[M+H+]-{M0}(0.99951)(Niso-2)	None
147.121	1.22986e+06	5.70818	0	0	0	0	0	0	0	0	0	0	0	0	147.121	5.32629e+06	5.73975	0	0	0	0	0	0	147.121	1.66346e+06	5.75264	0	0	0	147.121	855008	5.71096	147.121	895254	5.75279	CD*,*CD	Acetylcholine	5.764*,*5.764	C7H15N1O2-[M+H+]-13C-1-{M0}(0.99767)(Niso-1)	13C_1
204.123	1.53627e+08	1.60086	204.123	5.23942e+07	1.61506	204.123	8.58975e+07	1.64327	204.123	9.06959e+07	1.63383	204.123	4.63431e+07	1.65986	204.123	7.76908e+07	1.65824	204.123	1.18036e+08	1.65826	204.123	4.21711e+07	1.62452	204.123	1.05891e+08	1.62917	204.123	1.58681e+08	1.6652	204.123	3.10437e+07	1.69282	204.123	8.94469e+07	1.66988	CD	Acetyl-L-carnitine	1.656	C9H17N1O4-[M+H+]-{M0}(0.99992)(Niso-2)	None
205.126	8.74083e+06	1.60086	205.126	2.45114e+06	1.61506	205.126	3.4903e+06	1.64327	205.126	4.41737e+06	1.63383	205.126	2.74182e+06	1.66221	205.126	3.53039e+06	1.65824	205.126	6.42527e+06	1.65826	205.126	2.55994e+06	1.62452	205.126	5.60096e+06	1.62917	205.126	6.8148e+06	1.6652	205.126	1.72828e+06	1.69282	205.126	4.34197e+06	1.66988	CD	Acetyl-L-carnitine	1.656	C9H17N1O4-[M+H+]-13C-1-{M0}(0.99993)(Niso-2)	13C_1
206.129	4.20407e+08	1.60086	206.129	1.8954e+08	1.61506	206.129	2.46024e+08	1.64327	206.129	2.58097e+08	1.63383	206.129	1.79537e+08	1.65986	206.129	2.40118e+08	1.65824	206.129	3.01395e+08	1.66062	206.13	1.61871e+08	1.62452	206.129	3.52955e+08	1.62917	206.129	4.28703e+08	1.6652	206.129	1.15586e+08	1.69282	206.13	2.89352e+08	1.66988	CD	Acetyl-L-carnitine	1.656	C9H17N1O4-[M+H+]-13C-2-{M0}(0.99997)(Niso-4)	13C_2
136.062	3.0558e+07	5.25451	136.062	2.18172e+07	5.256	136.062	3.32343e+07	5.2562	136.062	2.12193e+07	5.25581	136.062	2.90168e+07	5.25428	136.061	4.19163e+07	5.25474	136.061	4.78572e+07	5.25566	136.062	2.87201e+07	5.25378	136.062	5.69036e+07	5.24875	136.062	4.20592e+07	5.25493	136.062	1.7389e+07	5.25252	136.062	5.70017e+07	5.25598	CD	Adenine	5.25	C5H5N5-[M+H+]-{M0}(0.99747)(Niso-1)	None
137.065	2.35148e+06	5.2498	137.065	1.8488e+06	5.24893	137.065	2.64182e+06	5.2562	137.065	1.34636e+06	5.25346	137.065	2.66618e+06	5.25428	137.065	2.10362e+06	5.25945	137.065	2.1927e+06	5.25566	137.065	1.69942e+06	5.25378	137.065	2.29193e+06	5.25818	137.065	1.05455e+06	5.25965	137.065	1.888e+06	5.24544	137.065	5.00679e+06	5.25598	CD*,*CD	Adenine	5.25*,*5.25	C5H5N5-[M+H+]-13C-1-{M0}(0.99816)(Niso-1)	13C_1
0	0	0	0	0	0	138.068	217698	5.25384	0	0	0	0	0	0	138.068	215193	5.25238	0	0	0	0	0	0	0	0	0	0	0	0	0	0	0	138.068	188818	5.27013	CD*,*CD*,*CD	Adenine	5.25*,*5.25*,*5.25	C5H5N5-[M+H+]-13C-2-{M0}(0.99875)(Niso-1)	13C_2
268.104	7.24133e+07	5.25687	268.104	4.8232e+07	5.256	268.104	7.39785e+07	5.25855	268.104	4.50376e+07	5.25581	268.104	4.87536e+07	5.25428	268.103	1.01213e+08	5.2571	268.103	9.30199e+07	5.25801	268.104	5.66635e+07	5.25378	268.104	1.08437e+08	5.25347	268.104	9.03824e+07	5.25729	268.104	3.56323e+07	5.25252	268.104	1.22927e+08	5.25834	InHouse*,*CD	Adenosine	5.25*,*5.254	C10H13N5O4-[M+H+]-{M0}(0.99945)(Niso-2)	None
270.11	4.87364e+06	5.25451	270.111	4.15823e+06	5.25364	270.11	7.01741e+06	5.2562	270.11	2.86698e+06	5.25581	270.11	4.29766e+06	5.25428	270.11	1.01062e+07	5.25474	270.11	8.39207e+06	5.25566	270.11	5.02268e+06	5.25378	270.11	9.16552e+06	5.25583	270.11	4.97335e+06	5.25729	270.11	3.29556e+06	5.25487	270.111	9.13595e+06	5.25834	InHouse*,*CD	Adenosine	5.25*,*5.254	C10H13N5O4-[M+H+]-13C-2-{M0}(0.99992)(Niso-2)	13C_2
271.114	3.89934e+06	5.25687	271.114	3.14913e+06	5.256	271.114	6.85638e+06	5.25855	271.114	3.45517e+06	5.25817	271.114	5.77328e+06	5.25428	271.114	8.69995e+06	5.25945	271.114	5.06614e+06	5.25566	271.114	7.71264e+06	5.25143	271.114	1.25919e+07	5.25111	271.114	3.57834e+06	5.25965	271.114	3.21397e+06	5.25252	271.114	1.23064e+07	5.25834	InHouse*,*CD	Adenosine	5.25*,*5.254	C10H13N5O4-[M+H+]-13C-3-{M0}(0.99993)(Niso-2)	13C_3
272.117	9.38638e+06	5.25687	272.117	7.62062e+06	5.256	272.117	1.25478e+07	5.2562	272.117	4.92481e+06	5.25581	272.117	7.53778e+06	5.25428	272.117	1.75045e+07	5.25474	272.117	1.66464e+07	5.25566	272.117	8.57246e+06	5.25378	272.117	1.6452e+07	5.25347	272.117	1.2815e+07	5.25729	272.117	6.04199e+06	5.25252	272.117	2.25566e+07	5.25834	InHouse*,*CD	Adenosine	5.25*,*5.254	C10H13N5O4-[M+H+]-13C-4-{M0}(0.99994)(Niso-2)	13C_4
273.12	2.37444e+08	5.25687	273.121	2.02788e+08	5.256	273.12	3.44322e+08	5.2562	273.121	1.45087e+08	5.25581	273.12	2.10695e+08	5.25428	273.12	4.89233e+08	5.25474	273.12	4.20409e+08	5.25566	273.12	2.52714e+08	5.25378	273.12	4.61352e+08	5.25347	273.12	3.26457e+08	5.25729	273.12	1.5627e+08	5.25252	273.12	4.47064e+08	5.2607	InHouse*,*CD	Adenosine	5.25*,*5.254	C10H13N5O4-[M+H+]-13C-5-{M0}(0.99745)(Niso-1)	13C_5
274.124	1.6219e+07	5.25451	274.124	1.32968e+07	5.256	274.124	8.09846e+06	5.2562	274.124	9.32298e+06	5.25581	274.124	1.91453e+07	5.25664	274.124	1.66091e+07	5.20456	274.124	5.67413e+06	5.20782	274.124	1.66275e+07	5.25378	274.124	1.76573e+07	5.20161	274.124	2.08307e+07	5.25493	0	0	0	274.124	7.21786e+07	5.25834	InHouse*,*CD	Adenosine	5.25*,*5.254	C10H13N5O4-[M+H+]-13C-6-{M0}(0.99835)(Niso-2)	13C_6
0	0	0	0	0	0	0	0	0	0	0	0	0	0	0	285.131	213219	5.31839	0	0	0	0	0	0	0	0	0	0	0	0	0	0	0	0	0	0	InHouse*,*CD	Adenosine	5.25*,*5.254	C10H13N5O4-[M+NH4+]-{M0}(0.99226)(Niso-1)	None
0	0	0	269.106	48863.7	5.16406	0	0	0	0	0	0	0	0	0	0	0	0	0	0	0	0	0	0	0	0	0	269.107	2.22871e+06	5.20711	0	0	0	0	0	0	InHouse*,*CD*,*InHouse*,*CD*,*InHouse*,*CD	Adenosine	5.25*,*5.254*,*5.25*,*5.254*,*5.25*,*5.254	C10H13N5O4-[M+H+]-13C-1-{M0}(0.9999)(Niso-2)	13C_1
0	0	0	0	0	0	275.127	8.71739e+06	5.25384	0	0	0	0	0	0	275.126	1.15337e+07	5.2571	0	0	0	0	0	0	275.127	6.69731e+06	5.25818	0	0	0	0	0	0	275.127	1.21225e+07	5.25834	InHouse*,*CD*,*InHouse*,*CD*,*InHouse*,*CD	Adenosine	5.25*,*5.254*,*5.25*,*5.254*,*5.25*,*5.254	C10H13N5O4-[M+H+]-13C-7-{M0}(0.99934)(Niso-2)	13C_7
0	0	0	0	0	0	0	0	0	0	0	0	0	0	0	0	0	0	0	0	0	0	0	0	276.13	13035.9	5.25818	0	0	0	0	0	0	276.13	834435	5.26305	InHouse*,*CD*,*InHouse*,*CD*,*InHouse*,*CD	Adenosine	5.25*,*5.254*,*5.25*,*5.254*,*5.25*,*5.254	C10H13N5O4-[M+H+]-13C-8-{M0}(0.9992)(Niso-1)	13C_8
175.119	7.83579e+07	8.63128	175.119	1.8689e+08	8.6336	175.119	1.86742e+08	8.63728	175.119	6.06582e+07	8.63896	175.119	1.47159e+08	8.63074	175.119	1.11043e+08	8.63083	175.119	4.87006e+07	8.64256	175.119	1.184e+08	8.62592	175.119	1.35095e+08	8.62756	175.119	7.31967e+07	8.63457	175.119	6.46315e+07	8.63298	175.119	1.17311e+08	8.63087	InHouse*,*CD	Arginine	8.64*,*8.638	C6H14N4O2-[M+H+]-{M0}(0.9969)(Niso-1)	None
176.122	5.0083e+06	8.63128	176.122	1.0685e+07	8.63596	176.122	1.16742e+07	8.63728	176.123	3.55076e+06	8.63896	176.122	9.21371e+06	8.63074	176.122	6.94831e+06	8.63083	176.122	3.43011e+06	8.64021	176.122	7.40545e+06	8.62592	176.122	9.02903e+06	8.62756	176.122	5.05214e+06	8.63221	176.122	4.04938e+06	8.63298	176.123	8.28239e+06	8.62852	InHouse*,*CD	Arginine	8.64*,*8.638	C6H14N4O2-[M+H+]-13C-1-{M0}(0.99962)(Niso-2)	13C_1
291.13	82349.2	8.03488	291.13	674282	8.03266	291.13	460674	8.03374	291.13	21202.4	8.0331	291.13	774837	8.03219	291.13	408803	8.03433	291.13	70022.7	8.03419	291.13	628567	8.02956	291.13	577747	8.03359	0	0	0	291.13	252858	8.02946	291.131	495401	8.03487	InHouse	Argininosuccinic acid	8.03	C10H18N4O6-[M+H+]-{M0}(0.99266)(Niso-1)	None
0	0	0	0	0	0	0	0	0	0	0	0	293.136	240485	8.03926	0	0	0	0	0	0	293.136	216089	8.02956	293.136	176599	8.0383	0	0	0	0	0	0	293.136	120949	8.03487	InHouse	Argininosuccinic acid	8.03	C10H18N4O6-[M+H+]-13C-2-{M0}(0.99986)(Niso-2)	13C_2
294.139	25087.6	8.03253	0	0	0	0	0	0	0	0	0	294.14	80700.9	8.03455	0	0	0	294.139	23367	8.04126	294.14	45356.1	8.02721	0	0	0	0	0	0	294.139	18657.7	8.03181	0	0	0	InHouse	Argininosuccinic acid	8.03	C10H18N4O6-[M+H+]-13C-3-{M0}(0.996)(Niso-1)	13C_3
133.06	380945	5.17201	133.061	503036	5.16878	133.06	519226	5.17065	133.061	158049	5.16859	133.06	298670	5.17178	133.06	318221	5.17156	133.06	240046	5.1701	133.061	253658	5.17128	133.06	580560	5.16861	133.06	241184	5.17411	133.06	149594	5.17001	133.061	451352	5.17279	InHouse	Asparagine	5.18	C4H8N2O3-[M+H+]-{M0}(0.99877)(Niso-1)	None
508.002	4.61832e+06	1.56247	508.003	3.98625e+06	1.58677	508.002	2.62506e+06	1.60555	508.003	1.53624e+06	1.57489	508.002	2.08147e+06	1.608	508.002	1.76788e+06	1.59608	508.002	3.08685e+06	1.60084	508.003	1.63385e+07	1.58916	508.002	2.99962e+06	1.59853	508.002	4.92064e+06	1.62921	508.002	1.33812e+06	1.59381	508.003	6.31589e+06	1.61974	InHouse	ATP	1.59	C10H16N5O13P3-[M+H+]-{M0}(0.99222)(Niso-1)	None
510.008	194728	1.56247	0	0	0	0	0	0	0	0	0	0	0	0	0	0	0	0	0	0	510.009	135506	1.57737	510.008	80080.9	1.59617	0	0	0	0	0	0	510.008	16674.9	1.61267	InHouse*,*InHouse	ATP	1.59*,*1.59	C10H16N5O13P3-[M+H+]-13C-2-{M0}(1)(Niso-3)	13C_2
511.012	40452.4	1.56247	0	0	0	0	0	0	0	0	0	0	0	0	0	0	0	0	0	0	0	0	0	511.013	46080	1.59146	0	0	0	0	0	0	0	0	0	InHouse*,*InHouse	ATP	1.59*,*1.59	C10H16N5O13P3-[M+H+]-13C-3-{M0}(1)(Niso-4)	13C_3
512.016	470539	1.56247	512.016	238814	1.58913	0	0	0	0	0	0	512.015	60683.6	1.60564	0	0	0	0	0	0	512.016	913569	1.57973	512.015	355060	1.59617	0	0	0	0	0	0	512.016	346965	1.61738	InHouse*,*InHouse	ATP	1.59*,*1.59	C10H16N5O13P3-[M+H+]-13C-4-{M0}(1)(Niso-3)	13C_4
513.019	1.5823e+07	1.56247	513.02	1.27583e+07	1.58441	513.019	1.16609e+07	1.60555	513.02	1.6702e+06	1.57254	513.019	7.37581e+06	1.61271	513.019	2.76906e+06	1.61259	513.019	1.50978e+07	1.62442	513.02	1.94815e+07	1.58916	513.019	1.25038e+07	1.59853	513.02	2.17606e+07	1.60093	513.019	1.83366e+06	1.59617	513.02	1.3658e+07	1.61974	InHouse*,*InHouse	ATP	1.59*,*1.59	C10H16N5O13P3-[M+H+]-13C-5-{M0}(0.99733)(Niso-2)	13C_5
0	0	0	0	0	0	0	0	0	0	0	0	0	0	0	0	0	0	0	0	0	514.022	804544	1.65516	514.022	946372	1.66522	0	0	0	0	0	0	514.023	583480	1.62445	InHouse*,*InHouse	ATP	1.59*,*1.59	C10H16N5O13P3-[M+H+]-13C-6-{M0}(0.99962)(Niso-2)	13C_6
0	0	0	0	0	0	0	0	0	0	0	0	0	0	0	0	0	0	0	0	0	515.024	90269.7	1.58208	0	0	0	0	0	0	0	0	0	0	0	0	InHouse*,*InHouse	ATP	1.59*,*1.59	C10H16N5O13P3-[M+H+]-13C-7-{M0}(0.99857)(Niso-1)	13C_7
195.088	580145	12.0139	195.088	493202	12.0303	195.088	326399	12.0149	195.088	486919	12.043	195.088	342462	12.0343	195.088	474877	12.054	195.088	801535	12.0592	195.088	408154	12.0391	195.088	406369	12.0409	195.088	798716	12.0526	195.088	333571	12.0414	195.088	1.16118e+06	12.0715	InHouse	Caffeine	12.04	C8H10N4O2-[M+H+]-{M0}(0.99505)(Niso-1)	None
227.114	255548	8.54307	227.114	560129	8.5384	227.114	432760	8.54676	227.114	173496	8.54837	227.114	430163	8.53788	227.114	261831	8.54029	227.113	160072	8.55195	227.114	287946	8.53541	227.114	425795	8.53471	227.114	290166	8.54401	227.114	242485	8.53769	227.114	389725	8.54277	InHouse	Carnosine	8.51	C9H14N4O3-[M+H+]-{M0}(0.99391)(Niso-1)	None
104.107	4.97933e+08	4.46336	104.107	5.48195e+08	4.45467	104.107	5.26008e+08	4.45876	104.107	4.64716e+08	4.4552	104.107	9.97232e+08	4.45532	104.107	7.739e+08	4.45502	104.107	5.14034e+08	4.46059	104.107	5.13168e+08	4.46417	104.107	7.83586e+08	4.45684	104.107	7.03979e+08	4.47183	104.107	3.82926e+08	4.45425	104.107	8.2541e+08	4.45867	CD	Choline	4.466	C5H13N1O1-[M+H+]-{M0}(0.99998)(Niso-2)	None
0	0	0	105.11	2.78897e+07	4.4641	0	0	0	0	0	0	105.11	3.33855e+07	4.45767	0	0	0	105.11	2.75464e+07	4.46295	0	0	0	0	0	0	0	0	0	0	0	0	105.11	1.19677e+07	4.45867	CD	Choline	4.466	C5H13N1O1-[M+H+]-13C-1-{M0}(0.9989)(Niso-1)	13C_1
163.075	3.40585e+06	17.6702	163.075	5.38619e+06	17.6653	163.075	2.99605e+06	17.6673	163.075	2.86751e+06	17.6688	163.075	5.40767e+06	17.666	163.075	5.1835e+06	17.6681	163.075	2.91337e+06	17.6711	163.075	3.9431e+06	17.6687	163.075	2.26608e+06	17.668	163.075	4.5486e+06	17.6725	163.075	3.1467e+06	17.6674	163.075	4.36444e+06	17.6753	CD	cis-Naphthalene dihydrodiol	17.682	C10H10O2-[M+H+]-{M0}(0.99984)(Niso-2)	None
132.077	2.7238e+07	6.87632	132.077	2.42324e+07	6.87539	132.076	4.25851e+07	6.87725	132.077	1.89077e+07	6.87788	132.077	2.67868e+07	6.87604	132.077	6.91126e+07	6.87657	132.076	2.27811e+07	6.8824	132.077	2.82499e+07	6.87322	132.077	4.99846e+07	6.8776	132.077	1.55381e+07	6.88	132.077	1.50397e+07	6.87214	132.077	3.63195e+07	6.87999	CD	Creatine	6.886	C4H9N3O2-[M+H+]-{M0}(0.99857)(Niso-1)	None
133.08	827321	6.87632	133.08	721403	6.87775	133.08	1.63063e+06	6.87961	133.08	660188	6.87317	133.08	847943	6.87604	133.08	1.64344e+06	6.87657	133.08	529617	6.88004	133.08	979316	6.87322	133.08	1.71091e+06	6.87289	0	0	0	133.08	125381	6.87214	133.08	973162	6.87999	CD	Creatine	6.886	C4H9N3O2-[M+H+]-13C-1-{M0}(0.99908)(Niso-1)	13C_1
114.066	4.70623e+07	6.44901	114.066	6.48129e+07	6.44812	114.066	4.83275e+07	6.44762	114.066	3.55034e+07	6.44575	114.066	6.85717e+07	6.44874	114.066	4.74841e+07	6.44451	114.066	3.89724e+07	6.44557	114.066	4.57854e+07	6.44362	114.066	5.59501e+07	6.44317	114.066	6.25516e+07	6.44477	114.066	3.30174e+07	6.44239	114.066	6.29792e+07	6.44567	InHouse*,*CD	Creatinine	6.45*,*6.443	C4H7N3O1-[M+H+]-{M0}(0.99858)(Niso-1)	None
115.069	2.03077e+06	6.44901	115.069	2.73544e+06	6.44576	115.069	2.05587e+06	6.44526	115.069	1.29224e+06	6.44811	115.069	2.99058e+06	6.44874	115.069	1.97221e+06	6.44215	115.069	1.68737e+06	6.44793	115.069	1.87959e+06	6.44362	115.069	2.79677e+06	6.44317	115.069	2.74127e+06	6.44477	115.069	1.36309e+06	6.44239	115.069	3.76426e+06	6.44567	InHouse*,*CD	Creatinine	6.45*,*6.443	C4H7N3O1-[M+H+]-13C-1-{M0}(0.99908)(Niso-1)	13C_1
223.075	212127	7.8972	223.075	888498	7.90108	223.074	405230	7.8974	223.074	123584	7.90145	223.074	1.23262e+06	7.89596	223.074	379414	7.899	223.074	215463	7.90123	223.074	889527	7.89422	223.074	453673	7.89592	223.074	258459	7.90073	223.074	661557	7.8955	223.075	460313	7.89961	InHouse	Cystathionine	7.9	C7H14N2O4S1-[M+H+]-{M0}(0.99597)(Niso-1)	None
0	0	0	226.084	188711	7.84215	226.084	147988	7.82904	0	0	0	0	0	0	226.084	458122	7.84714	0	0	0	226.084	219055	7.82822	226.084	336308	7.83934	0	0	0	0	0	0	0	0	0	InHouse	Cystathionine	7.9	C7H14N2O4S1-[M+H+]-13C-3-{M0}(0.99788)(Niso-1)	13C_3
300.289	654300	4.84046	300.289	448561	4.8372	300.289	531675	4.83822	300.289	2.14275e+06	4.84173	300.289	837108	4.84255	300.289	1.39005e+06	4.84231	300.289	801965	4.84321	300.289	764692	4.83497	300.289	441061	4.83941	300.289	367814	4.84015	300.289	1.53776e+06	4.8337	300.289	455083	4.84119	CD	D-Sphingosine	4.841	C18H37N1O2-[M+H+]-{M0}(0.99669)(Niso-2)	None
0	0	0	0	0	0	0	0	0	0	0	0	301.293	105175	4.84255	301.293	206309	4.83995	0	0	0	0	0	0	0	0	0	0	0	0	0	0	0	0	0	0	CD	D-Sphingosine	4.841	C18H37N1O2-[M+H+]-13C-1-{M0}(0.98239)(Niso-1)	13C_1
0	0	0	0	0	0	341.002	401740	8.53969	341.003	271153	8.51301	341.002	518214	8.54967	341.002	323346	8.53558	341.002	43746.3	8.55902	341.003	625706	8.54012	341.002	515249	8.53707	341.003	584472	8.56287	341.002	668987	8.52355	341.003	765382	8.53805	CD	Fructose 1,6-bisphosphate	8.603	C6H14O12P2-[M+H+]-{M0}(0.99785)(Niso-1)	None
347.023	1.67755e+06	8.53836	347.023	1.75188e+06	8.54076	347.023	2.47614e+06	8.53498	347.023	315385	8.55308	347.023	1.32969e+06	8.52846	347.023	3.13827e+06	8.53794	347.022	847954	8.54252	347.023	1.88564e+06	8.53305	347.023	5.78379e+06	8.53707	347.023	1.07582e+06	8.54636	347.023	1.24028e+06	8.53769	347.023	3.92923e+06	8.53805	CD	Fructose 1,6-bisphosphate	8.603	C6H14O12P2-[M+H+]-13C-6-{M0}(0.99974)(Niso-1)	13C_6
0	0	0	260.115	1.00267e+06	6.95852	260.115	673776	6.95567	260.115	384266	6.95631	260.115	760561	6.95209	260.115	189146	6.95969	0	0	0	260.115	530062	6.95401	0	0	0	0	0	0	0	0	0	0	0	0	InHouse	Glycerophosphocholine	6.9229	C8H20N1O6P1-[M+H+]-13C-2-{M0}(0.99934)(Niso-2)	13C_2
258.11	1.40644e+08	6.95474	258.11	1.21957e+08	6.95616	258.11	1.13039e+08	6.95567	258.11	1.6313e+08	6.95631	258.11	1.26107e+08	6.95445	258.11	7.68892e+07	6.95498	258.109	9.96307e+07	6.95845	258.11	1.10122e+08	6.95165	258.11	8.02184e+07	6.95129	258.11	9.37773e+07	6.95596	258.11	7.97314e+07	6.95291	258.11	6.54553e+07	6.96076	InHouse*;*CD	Glycerophosphocholine	6.9229*;*6.964	C8H20N1O6P1-[M+H+]-{M0}(0.99999)(Niso-3)	None
261.12	3.47146e+07	6.95239	261.12	7.60735e+07	6.95616	261.12	7.9379e+07	6.95567	261.12	3.59834e+07	6.95631	261.12	7.73524e+07	6.95445	261.12	6.21334e+07	6.95262	261.119	2.50725e+07	6.95609	261.12	7.41449e+07	6.95165	261.12	5.36164e+07	6.95365	261.12	2.16074e+07	6.95596	261.119	4.40169e+07	6.95055	261.12	5.02495e+07	6.9584	InHouse*;*CD	Glycerophosphocholine	6.9229*;*6.964	C8H20N1O6P1-[M+H+]-13C-3-{M0}(0.99934)(Niso-2)	13C_3
76.0392	2.00494e+06	7.15398	76.0392	4.72717e+06	7.15307	76.0392	3.74662e+06	7.15563	76.0392	1.40896e+06	7.15325	76.0392	5.03321e+06	7.1537	76.0392	3.36789e+06	7.15724	76.0391	1.21789e+06	7.16137	76.0392	4.77825e+06	7.15092	76.0392	3.72561e+06	7.15284	0	0	0	76.0392	2.52755e+06	7.15218	76.0392	2.37114e+06	7.16282	InHouse	Glycine	7.15	C2H5N1O2-[M+H+]-{M0}(0.99969)(Niso-1)	None
284.098	577945	6.1813	284.099	1.08547e+06	6.171	284.098	867830	6.17757	284.098	349098	6.17566	284.099	645260	6.17398	284.098	1.25937e+06	6.17443	284.098	851580	6.17544	284.099	820003	6.1712	284.098	1.0387e+06	6.17077	284.098	601123	6.18174	284.098	344357	6.17468	284.099	1.12021e+06	6.178	InHouse*,*CD	Guanosine	6.18*,*6.177	C10H13N5O5-[M+H+]-{M0}(0.99228)(Niso-1)	None
0	0	0	0	0	0	0	0	0	0	0	0	0	0	0	0	0	0	0	0	0	0	0	0	0	0	0	0	0	0	0	0	0	287.108	44332	6.178	InHouse*,*CD	Guanosine	6.18*,*6.177	C10H13N5O5-[M+H+]-13C-3-{M0}(0.9999)(Niso-2)	13C_3
0	0	0	0	0	0	288.112	25751.3	6.17521	0	0	0	0	0	0	288.111	241815	6.17679	288.112	65313	6.1778	0	0	0	0	0	0	0	0	0	0	0	0	288.113	69886.2	6.17565	InHouse*,*CD	Guanosine	6.18*,*6.177	C10H13N5O5-[M+H+]-13C-4-{M0}(0.99991)(Niso-2)	13C_4
0	0	0	0	0	0	290.119	87129.5	6.17521	0	0	0	0	0	0	290.119	318287	6.17915	0	0	0	0	0	0	290.119	226240	6.17785	0	0	0	0	0	0	290.119	873370	6.17565	InHouse*,*CD	Guanosine	6.18*,*6.177	C10H13N5O5-[M+H+]-13C-6-{M0}(0.99815)(Niso-1)	13C_6
0	0	0	0	0	0	0	0	0	0	0	0	0	0	0	0	0	0	0	0	0	0	0	0	0	0	0	0	0	0	0	0	0	291.121	52670.8	6.17565	InHouse*,*CD	Guanosine	6.18*,*6.177	C10H13N5O5-[M+H+]-13C-7-{M0}(0.99873)(Niso-1)	13C_7
289.115	3.21551e+06	6.17423	289.115	5.02009e+06	6.17336	289.115	4.87929e+06	6.17757	289.115	2.12335e+06	6.17802	289.115	3.50707e+06	6.17163	289.115	9.02822e+06	6.17679	289.115	6.93841e+06	6.17544	289.115	3.48125e+06	6.17356	289.115	4.92066e+06	6.17313	289.115	4.46586e+06	6.17938	289.115	2.00851e+06	6.17232	289.115	6.6912e+06	6.178	InHouse*,*CD*,*InHouse*,*CD	Guanosine	6.18*,*6.177*,*6.18*,*6.177	C10H13N5O5-[M+H+]-13C-5-{M0}(0.99745)(Niso-1)	13C_5
256.263	3.03891e+06	21.3914	256.263	2.18642e+06	21.3917	256.263	2.56621e+06	21.3941	256.263	2.58107e+06	21.3925	256.263	2.70812e+06	21.3929	256.263	2.84237e+06	21.3902	256.263	2.4663e+06	21.395	256.263	2.85329e+06	21.3947	256.263	2.76298e+06	21.3932	256.263	2.78714e+06	21.3959	256.263	2.77841e+06	21.3886	256.263	2.79176e+06	21.4006	CD	Hexadecanamide	21.412	C16H33N1O1-[M+H+]-{M0}(0.9998)(Niso-2)	None
118.065	737491	14.212	118.065	1.9397e+06	14.2131	118.065	2.79057e+06	14.2167	118.065	967855	14.2098	118.065	488776	14.2145	118.065	775584	14.2128	118.065	1.90125e+06	14.2251	118.065	225247	14.2084	118.065	372831	14.2218	118.065	1.19166e+06	14.225	0	0	0	118.065	346925	14.2347	CD	Indole	14.232	C8H7N1-[M+H+]-{M0}(0.99606)(Niso-1)	None
176.071	1.43688e+06	4.33771	176.071	1.39284e+06	4.33608	176.071	1.55863e+06	4.33546	176.071	1.34759e+06	4.33661	176.071	732037	4.33981	176.07	1.0036e+06	4.3388	176.07	608650	4.34201	176.071	78276.6	4.33687	176.071	1.15067e+06	4.33662	176.07	1.9084e+06	4.34218	176.071	716932	4.33565	176.071	776616	4.3408	CD	Indole-3-acetate	4.34	C10H9N1O2-[M+H+]-{M0}(0.99705)(Niso-2)	None
0	0	0	182.09	50569.8	4.3903	182.09	42211	4.3826	0	0	0	0	0	0	0	0	0	182.09	72466	4.32787	0	0	0	0	0	0	0	0	0	182.09	47356.9	4.32857	0	0	0	CD	Indole-3-acetate	4.34	C10H9N1O2-[M+H+]-13C-6-{M0}(0.99892)(Niso-1)	13C_6
188.07	2.52519e+07	5.99367	188.07	8.49731e+07	5.99519	188.07	6.26398e+07	5.99468	188.07	1.74679e+07	5.99271	188.07	7.50676e+07	5.99581	188.07	5.79838e+07	5.99627	188.07	2.13231e+07	5.9949	188.07	5.48295e+07	5.993	188.07	7.24635e+07	5.99499	188.07	3.28023e+07	5.99414	188.07	3.84607e+07	5.99173	188.07	8.0673e+07	5.99749	CD	indole-3-propionic acid	5.996	C11H9N1O2-[M+H+]-{M0}(0.99993)(Niso-2)	None
132.102	1.97965e+08	6.04553	132.102	5.37402e+08	6.04234	132.102	4.8763e+08	6.04182	132.102	1.34782e+08	6.03986	132.102	5.51717e+08	6.04296	132.102	4.82996e+08	6.04341	132.102	1.73168e+08	6.0444	132.102	4.07649e+08	6.04015	132.102	6.1685e+08	6.04213	132.102	2.61678e+08	6.04835	132.102	2.76969e+08	6.03888	132.102	6.76381e+08	6.047	InHouse*,*CD	Isoleucine	6.03*,*6.04	C6H13N1O2-[M+H+]-{M0}(0.99998)(Niso-2)	None
162.112	6.34769e+08	6.34699	162.112	5.24551e+08	6.34375	162.112	5.69992e+08	6.3456	162.112	3.55087e+08	6.34844	162.112	6.89719e+08	6.34673	162.112	6.4704e+08	6.34483	162.112	6.40552e+08	6.34591	162.112	5.28451e+08	6.34396	162.112	8.93208e+08	6.3435	162.112	8.60035e+08	6.34512	162.112	3.59022e+08	6.34273	162.112	9.25491e+08	6.34602	CD	L(-)-Carnitine	6.347	C7H15N1O3-[M+H+]-{M0}(0.99998)(Niso-3)	None
132.102	1.79307e+08	5.91287	132.102	4.62704e+08	5.91205	132.102	4.35898e+08	5.91153	132.102	1.35507e+08	5.9119	132.102	5.04648e+08	5.91266	132.102	4.98684e+08	5.91076	132.102	1.56343e+08	5.91645	132.102	3.7299e+08	5.90985	132.102	6.32779e+08	5.90949	132.102	2.39568e+08	5.91806	132.102	2.71295e+08	5.90857	132.102	6.57808e+08	5.91671	InHouse*,*CD	Leucine	5.89*,*5.91	C6H13N1O2-[M+H+]-{M0}(0.99998)(Niso-2)	None
148.06	9.91424e+07	7.28666	148.06	1.88686e+08	7.2834	148.06	1.81486e+08	7.28764	148.06	6.96403e+07	7.28597	148.06	1.97268e+08	7.28402	148.06	1.59423e+08	7.28689	148.06	8.46347e+07	7.28936	148.06	1.79167e+08	7.28361	148.06	1.93283e+08	7.28314	148.06	8.48758e+07	7.28729	148.06	1.02222e+08	7.2825	148.06	1.75312e+08	7.28775	InHouse*,*CD	L-Glutamic acid	7.29*,*7.296	C5H9N1O4-[M+H+]-{M0}(0.99996)(Niso-2)	None
149.063	1.21203e+06	7.28666	149.064	888453	7.2834	149.063	1.07714e+06	7.28528	149.064	819067	7.28597	149.064	1.02179e+06	7.28402	149.064	314290	7.28689	149.063	1.72521e+06	7.287	149.064	1.01416e+06	7.28361	149.064	337912	7.28314	149.064	1.12511e+06	7.28493	149.063	529128	7.2825	149.064	1.03505e+06	7.28775	InHouse*,*CD	L-Glutamic acid	7.29*,*7.296	C5H9N1O4-[M+H+]-13C-1-{M0}(0.99996)(Niso-2)	13C_1
150.067	2.22738e+07	7.28666	150.067	3.6721e+07	7.2834	150.067	2.81921e+07	7.28764	150.067	1.43787e+07	7.28597	150.067	3.78572e+07	7.28402	150.067	2.48868e+07	7.28689	150.067	1.90468e+07	7.28936	150.067	3.49377e+07	7.28361	150.067	3.13712e+07	7.28314	150.067	1.63436e+07	7.28729	150.067	1.89499e+07	7.2825	150.067	2.96166e+07	7.2854	InHouse*,*CD	L-Glutamic acid	7.29*,*7.296	C5H9N1O4-[M+H+]-13C-2-{M0}(0.99996)(Niso-2)	13C_2
151.07	5.11117e+06	7.28902	151.07	5.31429e+06	7.2834	151.07	3.25633e+06	7.28764	151.07	3.21724e+06	7.28597	151.07	9.88128e+06	7.28402	151.07	2.78059e+06	7.28689	151.07	4.84862e+06	7.287	151.07	4.98487e+06	7.28361	151.07	3.76491e+06	7.28314	151.07	3.46047e+06	7.28729	151.07	2.66431e+06	7.2825	151.07	3.00781e+06	7.28775	InHouse*,*CD	L-Glutamic acid	7.29*,*7.296	C5H9N1O4-[M+H+]-13C-3-{M0}(0.99997)(Niso-2)	13C_3
152.074	7.65569e+06	7.28666	152.074	7.76899e+06	7.2834	152.074	4.9317e+06	7.28528	152.074	4.82606e+06	7.28597	152.074	8.3875e+06	7.28402	152.074	3.97389e+06	7.28689	152.074	7.33424e+06	7.287	152.074	8.50703e+06	7.28126	152.074	5.48605e+06	7.28314	152.074	5.64274e+06	7.28493	152.074	4.03922e+06	7.2825	152.074	4.18075e+06	7.28775	InHouse*,*CD	L-Glutamic acid	7.29*,*7.296	C5H9N1O4-[M+H+]-13C-4-{M0}(0.99987)(Niso-1)	13C_4
153.077	5.73209e+06	7.28666	153.077	4.84938e+06	7.2834	153.077	2.34761e+06	7.28764	153.077	3.49257e+06	7.28597	153.077	5.12734e+06	7.28402	153.077	1.88338e+06	7.28689	153.077	5.16943e+06	7.287	153.077	4.79776e+06	7.28361	153.077	3.11282e+06	7.28078	153.077	3.95171e+06	7.28493	153.077	2.79803e+06	7.28015	153.077	2.06787e+06	7.2854	InHouse*,*CD	L-Glutamic acid	7.29*,*7.296	C5H9N1O4-[M+H+]-13C-5-{M0}(0.99997)(Niso-1)	13C_5
130.086	1.22243e+07	8.50536	130.086	2.74695e+07	8.50776	130.086	2.15376e+07	8.5114	130.086	7.5797e+06	8.51065	130.086	2.07617e+07	8.50488	130.086	1.38493e+07	8.50729	130.086	8.83349e+06	8.51423	130.086	1.49557e+07	8.50241	130.086	2.10514e+07	8.50171	130.086	1.47571e+07	8.50393	130.086	1.10327e+07	8.50469	130.086	1.8512e+07	8.50505	InHouse*,*CD	L-Pipecolic acid	8.51*,*8.512	C6H11N1O2-[M+H+]-{M0}(0.99998)(Niso-2)	None
131.089	346960	8.50536	0	0	0	131.089	1.43021e+06	8.5114	131.09	43466.9	8.5083	0	0	0	0	0	0	0	0	0	0	0	0	0	0	0	0	0	0	0	0	0	0	0	0	InHouse*,*CD	L-Pipecolic acid	8.51*,*8.512	C6H11N1O2-[M+H+]-13C-1-{M0}(0.99837)(Niso-1)	13C_1
130.05	2.39816e+07	7.28666	130.05	4.48564e+07	7.2834	130.05	4.66274e+07	7.28528	130.05	1.79742e+07	7.28362	130.05	4.66175e+07	7.28402	130.05	3.73915e+07	7.28689	130.05	1.9115e+07	7.28936	130.05	4.2217e+07	7.28361	130.05	4.44297e+07	7.28314	130.05	1.95078e+07	7.28729	130.05	2.37886e+07	7.2825	130.05	4.09527e+07	7.28775	CD	L-Pyroglutamic acid	7.296	C5H7N1O3-[M+H+]-{M0}(0.99997)(Niso-2)	None
131.053	262564	7.28902	0	0	0	0	0	0	131.053	738794	7.28597	131.053	2.75154e+06	7.28402	131.053	291092	7.28453	131.053	347007	7.28936	131.053	218612	7.28361	131.053	497523	7.28078	131.053	215750	7.28493	131.053	296165	7.28015	131.053	20485.8	7.28775	CD	L-Pyroglutamic acid	7.296	C5H7N1O3-[M+H+]-13C-1-{M0}(0.99998)(Niso-2)	13C_1
132.056	5.02527e+06	7.28666	132.057	8.32913e+06	7.2834	132.056	6.25948e+06	7.28764	132.057	3.14412e+06	7.28597	132.056	8.64135e+06	7.28402	132.056	5.50458e+06	7.28689	132.056	4.26633e+06	7.28936	132.056	7.43823e+06	7.28597	132.056	7.1522e+06	7.28314	132.056	3.65794e+06	7.28729	132.056	4.86289e+06	7.28015	132.057	6.61029e+06	7.2854	CD	L-Pyroglutamic acid	7.296	C5H7N1O3-[M+H+]-13C-2-{M0}(0.99998)(Niso-2)	13C_2
133.06	1.29224e+06	7.28431	133.06	1.05577e+06	7.2834	133.06	706974	7.28764	133.06	741631	7.28597	133.06	1.3051e+06	7.28637	133.06	654401	7.28453	133.06	1.0381e+06	7.287	133.06	1.23773e+06	7.28361	133.06	855940	7.28314	133.06	725730	7.28729	133.06	620704	7.2825	133.06	640702	7.28775	CD	L-Pyroglutamic acid	7.296	C5H7N1O3-[M+H+]-13C-3-{M0}(0.99998)(Niso-2)	13C_3
134.063	2.75359e+06	7.28902	134.063	1.8832e+06	7.2834	134.063	1.13556e+06	7.29	134.063	1.11457e+06	7.28597	134.063	2.09763e+06	7.28402	134.063	913131	7.28689	134.063	1.4919e+06	7.28936	134.063	1.79703e+06	7.28361	134.063	1.33543e+06	7.28314	134.063	1.11327e+06	7.28258	134.063	970792	7.28486	134.063	940692	7.29011	CD	L-Pyroglutamic acid	7.296	C5H7N1O3-[M+H+]-13C-4-{M0}(0.99989)(Niso-1)	13C_4
135.066	1.33465e+06	7.28666	135.067	1.00637e+06	7.2834	135.066	492977	7.28764	135.067	1.32557e+06	7.28597	135.066	1.21776e+06	7.28637	135.066	359652	7.28925	135.066	1.13316e+06	7.287	135.066	996354	7.28597	135.066	555613	7.28314	135.066	733333	7.28729	135.066	593846	7.28486	135.066	271738	7.28775	CD	L-Pyroglutamic acid	7.296	C5H7N1O3-[M+H+]-13C-5-{M0}(0.99998)(Niso-1)	13C_5
147.113	2.42125e+07	8.50536	147.113	5.23244e+07	8.50776	147.113	4.33593e+07	8.5114	147.113	1.61985e+07	8.51065	147.113	4.09207e+07	8.50488	147.113	3.09734e+07	8.50493	147.112	1.68055e+07	8.51423	147.113	2.92195e+07	8.50241	147.113	4.08999e+07	8.50171	147.113	2.27899e+07	8.50629	147.113	2.08482e+07	8.50469	147.113	3.6114e+07	8.50505	InHouse*,*CD*;*InHouse*,*CD	Lysine	8.51*,*8.512*;*8.5006*,*8.513	C6H14N2O2-[M+H+]-{M0}(0.99999)(Niso-3)	None
148.116	23484	8.503	0	0	0	0	0	0	148.116	574561	8.51065	148.116	2.65517e+06	8.50488	0	0	0	0	0	0	0	0	0	0	0	0	148.116	40760.2	8.50629	0	0	0	0	0	0	InHouse*,*CD*;*InHouse*,*CD	Lysine	8.51*,*8.512*;*8.5006*,*8.513	C6H14N2O2-[M+H+]-13C-1-{M0}(0.99814)(Niso-1)	13C_1
150.058	3.1646e+07	6.17423	150.058	1.16613e+08	6.171	150.058	8.2409e+07	6.17521	150.058	2.59175e+07	6.17095	150.058	9.72875e+07	6.17163	150.058	8.43184e+07	6.17443	150.058	3.00862e+07	6.17544	150.058	6.49803e+07	6.1712	150.058	9.29343e+07	6.17313	150.058	4.07245e+07	6.17702	150.058	4.93662e+07	6.16997	150.058	1.21197e+08	6.17565	InHouse*,*CD	Methionine	6.14*,*6.174	C5H11N1O2S1-[M+H+]-{M0}(0.99771)(Niso-1)	None
151.062	1.76669e+06	6.17423	151.062	5.86495e+06	6.171	151.062	4.1774e+06	6.17521	151.062	1.16131e+06	6.1733	0	0	0	0	0	0	0	0	0	151.062	3.63085e+06	6.1712	151.062	5.08666e+06	6.17077	151.062	2.02771e+06	6.17702	151.062	2.71124e+06	6.16997	151.062	5.95077e+06	6.17565	InHouse*,*CD	Methionine	6.14*,*6.174	C5H11N1O2S1-[M+H+]-13C-1-{M0}(0.99819)(Niso-1)	13C_1
118.122	6.69912e+06	1.55539	118.122	4.80215e+06	1.55783	118.122	3.97749e+06	1.57962	118.123	1.14166e+07	1.57725	118.122	1.197e+07	1.57499	118.122	1.15846e+07	1.57487	118.122	6.47849e+06	1.5867	118.122	1.31333e+07	1.57266	118.122	2.36767e+07	1.56011	118.122	1.47309e+07	1.58914	118.122	2.53018e+06	1.58438	118.122	1.69812e+07	1.59145	CD	N,N-Diethylethanolamine	1.588	C6H15N1O1-[M+H+]-{M0}(0.99999)(Niso-2)	None
0	0	0	0	0	0	118.122	1.24681e+06	1.64562	118.122	2.26874e+06	1.63619	118.122	2.12828e+06	1.65986	118.122	2.16037e+06	1.65824	118.122	1.98698e+06	1.65826	0	0	0	118.122	2.2279e+06	1.63389	118.122	3.03636e+06	1.6652	0	0	0	118.122	2.15408e+06	1.66988	CD	N,N-Diethylethanolamine	1.588	C6H15N1O1-[M+H+]-{M0}(0.99999)(Niso-2)	None
189.16	2.82438e+06	7.78322	189.16	1.278e+07	7.79179	189.159	5.07923e+06	7.78104	189.16	2.41943e+06	7.78506	189.16	6.60308e+06	7.782	189.159	3.58685e+06	7.77796	189.159	2.7299e+06	7.78256	189.16	3.53447e+06	7.77553	189.159	6.12568e+06	7.77255	189.159	2.8124e+06	7.77976	189.159	3.81741e+06	7.77915	189.16	5.26755e+06	7.78335	CD	N6,N6,N6-Trimethyl-L-lysine	7.817	C9H20N2O2-[M+H+]-{M0}(0.99995)(Niso-2)	None
0	0	0	0	0	0	0	0	0	0	0	0	190.163	111430	7.78436	0	0	0	0	0	0	0	0	0	0	0	0	0	0	0	0	0	0	190.163	61729.4	7.78806	CD*,*CD	N6,N6,N6-Trimethyl-L-lysine	7.817*,*7.817	C9H20N2O2-[M+H+]-13C-1-{M0}(0.99562)(Niso-1)	13C_1
188.176	1.67561e+06	9.13931	188.175	4.13884e+06	9.14709	188.176	7.83834e+06	9.1455	188.176	1.77515e+06	9.14907	188.176	5.86834e+06	9.14076	188.176	1.26383e+07	9.13856	188.175	2.17898e+06	9.15053	188.176	3.00286e+06	9.13337	188.175	1.53631e+07	9.13309	188.176	3.50111e+06	9.1474	188.175	2.35947e+06	9.14073	188.176	1.63036e+07	9.14085	CD	N8-Acetylspermidine	9.136	C9H21N3O1-[M+H+]-{M0}(0.99856)(Niso-2)	None
0	0	0	0	0	0	189.179	360959	9.14786	0	0	0	189.179	79307.5	9.13369	0	0	0	0	0	0	189.179	30912.3	9.13337	189.179	319904	9.13545	0	0	0	189.179	16644.4	9.13366	189.179	558787	9.1385	CD	N8-Acetylspermidine	9.136	C9H21N3O1-[M+H+]-13C-1-{M0}(0.99998)(Niso-2)	13C_1
190.182	2.07738e+06	9.13695	190.182	6.96356e+06	9.14945	190.182	1.53838e+07	9.15021	190.182	1.47338e+06	9.14907	190.182	1.09486e+07	9.14076	190.182	1.72319e+07	9.14327	190.182	1.52411e+06	9.15613	190.182	7.33636e+06	9.13337	190.182	2.97202e+07	9.13309	190.182	2.54172e+06	9.14269	190.182	4.04805e+06	9.14073	190.182	2.07856e+07	9.14085	CD	N8-Acetylspermidine	9.136	C9H21N3O1-[M+H+]-13C-2-{M0}(0.99623)(Niso-1)	13C_2
0	0	0	0	0	0	191.186	1.1109e+06	9.15021	0	0	0	0	0	0	191.186	16130.8	9.14092	0	0	0	0	0	0	0	0	0	0	0	0	0	0	0	191.186	1.53393e+06	9.14321	CD	N8-Acetylspermidine	9.136	C9H21N3O1-[M+H+]-13C-3-{M0}(0.9971)(Niso-1)	13C_3
0	0	0	0	0	0	0	0	0	0	0	0	0	0	0	192.189	99225.3	9.14092	0	0	0	0	0	0	192.189	137435	9.14723	0	0	0	0	0	0	192.189	66528.3	9.13142	CD	N8-Acetylspermidine	9.136	C9H21N3O1-[M+H+]-13C-4-{M0}(0.99785)(Niso-1)	13C_4
175.107	2.28534e+06	6.72948	175.107	5.62069e+06	6.72623	175.108	4.88843e+06	6.72809	175.107	1.08878e+06	6.72636	175.107	6.48664e+06	6.72448	175.107	4.85452e+06	6.72737	175.107	3.29989e+06	6.7285	175.108	2.21893e+06	6.7264	175.107	9.05339e+06	6.72133	175.107	3.75041e+06	6.72076	175.107	3.54531e+06	6.72528	175.108	7.97418e+06	6.72547	CD	N-Acetylornithine	6.727	C7H14N2O3-[M+H+]-{M0}(0.99664)(Niso-1)	None
0	0	0	395.144	241428	1.5484	395.144	455157	1.54597	0	0	0	0	0	0	395.144	103304	1.54826	0	0	0	0	0	0	0	0	0	395.144	268190	1.54841	0	0	0	395.144	94001.7	1.54835	CD	N-Acetyl-serotonin glucuronide	1.536	C18H22N2O8-[M+H+]-{M0}(0.98008)(Niso-1)	None
0	0	0	411.199	804488	1.58441	411.198	1.78048e+06	1.60319	411.199	555254	1.60554	411.198	488298	1.61978	411.198	656859	1.62437	411.198	1.49903e+06	1.6197	411.199	96841.3	1.59387	411.198	246827	1.59381	411.198	1.3074e+06	1.62686	411.199	339992	1.55539	411.199	375425	1.5507	CD	N-Acetyl-serotonin glucuronide	1.536	C18H22N2O8-[M+H+]-13C-16-{M0}(0.99948)(Niso-1)	13C_16
123.055	4.28516e+07	2.23085	123.055	5.82962e+07	2.22835	123.055	5.01531e+07	2.22825	123.055	4.1967e+07	2.23308	123.055	6.41485e+07	2.23385	123.055	3.42991e+07	2.23393	123.055	2.39214e+07	2.23312	123.055	3.88363e+07	2.22939	123.055	5.7423e+07	2.22983	123.055	4.44113e+07	2.23662	123.055	4.26955e+07	2.22845	123.055	4.44726e+07	2.23303	CD	Nicotinamide	2.247	C6H6N2O1-[M+H+]-{M0}(0.99993)(Niso-2)	None
0	0	0	664.114	3.06662e+06	1.61742	0	0	0	0	0	0	664.114	3.32598e+06	1.66693	0	0	0	0	0	0	664.114	2.95453e+06	1.62687	0	0	0	0	0	0	0	0	0	0	0	0	CD	Nicotinamide adenine dinucleotide (NAD)	1.659	C21H27N7O14P2-[M+H+]-{M0}(0.96868)(Niso-1)	None
669.132	1.07068e+07	1.60321	669.132	1.21594e+07	1.61742	669.131	8.23143e+06	1.64562	669.132	6.12665e+06	1.63383	669.132	1.57671e+07	1.66693	669.132	5.87999e+06	1.66296	669.132	7.1038e+06	1.66062	669.132	1.14086e+07	1.62452	669.132	1.07961e+07	1.63153	669.132	9.20836e+06	1.66991	0	0	0	669.132	8.32593e+06	1.67459	CD	Nicotinamide adenine dinucleotide (NAD)	1.659	C21H27N7O14P2-[M+H+]-13C-5-{M0}(0.99905)(Niso-2)	13C_5
0	0	0	671.138	718173	1.61742	671.137	708274	1.64562	0	0	0	671.138	1.23581e+06	1.66929	0	0	0	0	0	0	671.138	191655	1.62687	0	0	0	671.138	414448	1.67227	0	0	0	671.138	255528	1.67223	CD	Nicotinamide adenine dinucleotide (NAD)	1.659	C21H27N7O14P2-[M+H+]-13C-7-{M0}(0.98456)(Niso-1)	13C_7
0	0	0	0	0	0	672.142	486121	1.64327	0	0	0	672.141	1.74142e+06	1.66693	0	0	0	0	0	0	0	0	0	672.141	691950	1.62917	0	0	0	0	0	0	672.143	705717	1.67459	CD	Nicotinamide adenine dinucleotide (NAD)	1.659	C21H27N7O14P2-[M+H+]-13C-8-{M0}(-0.33631)(Niso-5)	13C_8
673.145	1.11388e+06	1.60557	673.144	2.42051e+06	1.61742	673.145	1.32684e+06	1.64562	673.145	1.03033e+06	1.63383	673.145	2.37103e+06	1.66693	673.145	785067	1.66296	673.145	1.05782e+06	1.66062	673.145	1.7305e+06	1.62452	673.144	1.5992e+06	1.63153	673.145	1.45027e+06	1.66991	0	0	0	673.145	1.59117e+06	1.67695	CD	Nicotinamide adenine dinucleotide (NAD)	1.659	C21H27N7O14P2-[M+H+]-13C-9-{M0}(0.98807)(Niso-1)	13C_9
335.063	341553	1.54597	335.063	81726.1	1.54604	0	0	0	0	0	0	335.063	72829.1	1.56958	0	0	0	0	0	0	335.064	1.39798e+06	1.56253	0	0	0	0	0	0	0	0	0	335.064	29633	1.58674	CD	Nicotinamide mononucleotide	1.572	C11H15N2O8P1-[M+H+]-{M0}(0.99228)(Niso-1)	None
340.08	6.69097e+06	1.54361	340.08	2.10288e+06	1.5484	340.08	4.12738e+06	1.56483	340.08	2.38484e+06	1.5648	340.08	2.23094e+06	1.56723	340.08	1.14564e+06	1.56476	340.08	1.29662e+06	1.57492	340.08	1.30757e+07	1.56253	340.079	1.82594e+06	1.55068	340.08	2.5755e+06	1.57264	340.08	468482	1.57731	340.08	4.5537e+06	1.57731	CD	Nicotinamide mononucleotide	1.572	C11H15N2O8P1-[M+H+]-13C-5-{M0}(0.99743)(Niso-1)	13C_5
103.123	1.51561e+06	9.89066	103.123	1.68674e+06	9.9046	103.123	1.90463e+06	9.90307	103.123	782497	9.89702	103.123	1.58321e+06	9.89538	103.123	2.60931e+06	9.89371	103.123	2.32867e+06	9.90428	103.123	1.12325e+06	9.88456	103.123	2.9426e+06	9.88862	103.123	1.41847e+06	9.89785	103.123	886156	9.88925	103.123	2.30338e+06	9.88535	CD	N-Methylputrescine	9.856	C5H14N2-[M+H+]-{M0}(0.99812)(Niso-1)	None
0	0	0	0	0	0	0	0	0	0	0	0	0	0	0	0	0	0	0	0	0	0	0	0	104.126	65590.8	9.88626	104.126	21721.5	9.89785	0	0	0	104.126	87903.5	9.89949	CD	N-Methylputrescine	9.856	C5H14N2-[M+H+]-13C-1-{M0}(0.9987)(Niso-1)	13C_1
169.076	454505	4.99448	169.076	271499	4.98571	169.076	241856	4.99074	169.076	735808	4.99104	169.076	247176	4.98952	169.076	318229	4.99162	169.076	269661	4.99488	169.076	268637	4.9882	169.077	339240	4.98792	169.076	358684	4.99182	169.076	433815	4.9901	169.076	218278	4.9905	CD	Norharman	4.992	C11H8N2-[M+H+]-{M0}(0.99227)(Niso-1)	None
283.263	1.78643e+06	20.6951	283.263	1.25833e+06	20.6937	283.263	2.27653e+06	20.6947	283.263	1.10977e+06	20.6923	283.263	1.41364e+06	20.6965	283.263	1.95491e+06	20.6978	283.263	1.87257e+06	20.698	283.263	1.45186e+06	20.6975	283.263	1.45984e+06	20.6945	283.263	1.40932e+06	20.6972	283.263	980300	20.6915	283.263	849036	20.7042	CD	Oleate	20.708	C18H34O2-[M+H+]-{M0}(0.99498)(Niso-2)	None
0	0	0	286.274	155812	20.6481	0	0	0	286.274	262386	20.6522	0	0	0	286.274	135291	20.6522	0	0	0	0	0	0	286.274	105474	20.6465	286.274	136882	20.6571	286.274	146078	20.6458	286.274	97156.1	20.6594	CD	Oleate	20.708	C18H34O2-[M+H+]-13C-3-{M0}(0.98681)(Niso-1)	13C_3
613.157	2.78576e+06	8.06081	613.157	4.06458e+06	8.05859	613.157	3.68548e+06	8.06439	613.157	2.08063e+06	8.06374	613.157	3.8456e+06	8.06048	613.157	1.84526e+06	8.06026	613.157	2.24858e+06	8.06483	613.157	2.63555e+06	8.0555	613.157	2.75723e+06	8.06188	613.157	3.84752e+06	8.06428	613.156	1.98362e+06	8.05774	613.157	1.97717e+06	8.06316	CD	Oxidized glutathione	8.076	C20H32N6O12S2-[M+H+]-{M0}(0.969)(Niso-1)	None
0	0	0	0	0	0	614.16	20941.2	8.06439	614.16	144344	8.0661	0	0	0	0	0	0	0	0	0	614.16	167161	8.06021	0	0	0	0	0	0	0	0	0	0	0	0	CD	Oxidized glutathione	8.076	C20H32N6O12S2-[M+H+]-13C-1-{M0}(0.97142)(Niso-1)	13C_1
255.232	2.27285e+06	20.053	255.232	4.32896e+06	20.0476	255.232	4.75415e+06	20.0463	255.232	1.66481e+06	20.0503	255.232	2.68777e+06	20.0489	255.232	2.17648e+06	20.0502	255.231	3.3273e+06	20.0519	255.232	1.69103e+06	20.0507	255.232	1.29154e+06	20.0491	255.232	2.03546e+06	20.0527	255.231	2.0489e+06	20.0484	255.232	1.76671e+06	20.0597	CD	Palmitoleic acid	20.055	C16H30O2-[M+H+]-{M0}(0.99663)(Niso-2)	None
258.242	505716	20.0459	258.242	416859	20.0311	258.243	430167	20.0298	258.243	340839	20.0267	258.243	298240	20.0229	258.242	293938	20.0313	258.242	738705	20.0472	258.243	405768	20.0342	258.242	377098	20.035	258.243	253444	20.0338	258.242	483719	20.0272	258.243	427419	20.055	CD*,*CD*,*CD	Palmitoleic acid	20.055*,*20.055*,*20.055	C16H30O2-[M+H+]-13C-3-{M0}(0.99011)(Niso-1)	13C_3
166.086	1.36953e+08	5.80549	166.086	4.93329e+08	5.80233	166.086	3.71781e+08	5.80417	166.086	1.09248e+08	5.80452	166.086	4.85319e+08	5.80295	166.086	3.84205e+08	5.80576	166.086	1.25724e+08	5.80907	166.086	3.26905e+08	5.80248	166.086	4.90313e+08	5.80214	166.086	2.00078e+08	5.80598	166.086	2.25058e+08	5.8012	166.086	5.80794e+08	5.80701	InHouse*,*CD	Phenylalanine	5.81*,*5.807	C9H11N1O2-[M+H+]-{M0}(0.99997)(Niso-2)	None
116.07	8.61283e+08	6.4278	116.07	1.13945e+09	6.42926	116.07	4.85023e+08	6.42405	116.07	5.64903e+08	6.42689	116.07	1.20484e+09	6.42516	116.07	5.62023e+08	6.42565	116.07	6.4932e+08	6.43143	116.07	1.06876e+09	6.42711	116.07	7.00395e+08	6.42431	116.07	9.25841e+08	6.42827	116.07	7.38546e+08	6.42353	116.07	7.29219e+08	6.42917	InHouse*,*CD	Proline	6.41*,*6.427	C5H9N1O2-[M+H+]-{M0}(0.99999)(Niso-2)	None
117.074	7.63733e+06	6.4278	117.074	4.73538e+06	6.42691	117.074	961207	6.4264	117.074	4.22536e+06	6.42689	117.074	5.31111e+06	6.42516	117.074	1.56757e+06	6.42565	117.074	1.56374e+07	6.43143	117.074	4.10574e+06	6.42476	117.074	2.00845e+06	6.42431	117.074	7.00564e+06	6.42827	117.074	2.54699e+06	6.42353	117.074	1.70945e+06	6.42917	InHouse*,*CD	Proline	6.41*,*6.427	C5H9N1O2-[M+H+]-13C-1-{M0}(0.99999)(Niso-2)	13C_1
118.077	1.42409e+08	6.4278	118.077	1.83626e+08	6.42219	118.077	6.5121e+07	6.4264	118.077	8.92782e+07	6.42689	118.077	1.91612e+08	6.42516	118.077	7.62765e+07	6.42801	118.077	1.32276e+08	6.43143	118.077	1.72654e+08	6.42476	118.077	1.01257e+08	6.42431	118.077	1.23336e+08	6.43063	118.077	1.0714e+08	6.42353	118.077	1.26051e+08	6.42917	InHouse*,*CD	Proline	6.41*,*6.427	C5H9N1O2-[M+H+]-13C-2-{M0}(0.99999)(Niso-2)	13C_2
119.08	3.28835e+07	6.4278	119.081	2.66574e+07	6.42926	119.08	8.54962e+06	6.42405	119.08	1.97467e+07	6.42689	119.08	3.00379e+07	6.42516	119.08	9.41279e+06	6.42801	119.08	3.01089e+07	6.43143	119.08	2.53673e+07	6.42711	119.08	1.36301e+07	6.42431	119.08	2.97169e+07	6.42827	119.08	1.69549e+07	6.42353	119.08	1.14952e+07	6.42917	InHouse*,*CD	Proline	6.41*,*6.427	C5H9N1O2-[M+H+]-13C-3-{M0}(0.99999)(Niso-2)	13C_3
120.084	4.95773e+07	6.4278	120.084	4.32478e+07	6.42926	120.084	1.16396e+07	6.4264	120.084	3.11226e+07	6.42689	120.084	4.62423e+07	6.42752	120.084	1.21768e+07	6.43036	120.084	4.68486e+07	6.43143	120.084	4.04453e+07	6.42947	120.084	2.08726e+07	6.42667	120.084	4.42509e+07	6.42827	120.084	2.58104e+07	6.42353	120.084	1.81477e+07	6.42917	InHouse*,*CD	Proline	6.41*,*6.427	C5H9N1O2-[M+H+]-13C-4-{M0}(0.99989)(Niso-1)	13C_4
121.087	3.49689e+07	6.4278	121.087	2.70338e+07	6.42219	121.087	6.73037e+06	6.42405	121.087	2.12086e+07	6.42689	121.087	2.85487e+07	6.42516	121.087	1.21405e+07	6.43036	121.087	3.32678e+07	6.43143	121.087	2.45968e+07	6.42711	121.087	1.05171e+07	6.42667	121.087	3.02545e+07	6.42827	121.087	1.55845e+07	6.42353	121.087	8.35275e+06	6.42917	InHouse*,*CD	Proline	6.41*,*6.427	C5H9N1O2-[M+H+]-13C-5-{M0}(0.99998)(Niso-1)	13C_5
218.138	1.45583e+08	4.30942	218.138	1.01582e+08	4.30544	218.138	1.15471e+08	4.30717	218.138	6.21701e+07	4.30832	218.138	1.40836e+08	4.30846	218.138	1.25227e+08	4.30816	218.138	1.32003e+08	4.31373	218.138	1.17122e+08	4.31024	218.138	1.86309e+08	4.30528	218.138	1.53981e+08	4.31557	218.138	6.37252e+07	4.30736	218.139	1.86618e+08	4.31185	CD	Propionylcarnitine	4.313	C10H19N1O4-[M+H+]-{M0}(1)(Niso-3)	None
219.142	3.81741e+06	4.30942	219.142	682830	4.30544	219.142	707255	4.30717	219.142	1.81e+06	4.30832	219.142	1.10684e+06	4.30846	219.142	911789	4.30816	219.142	3.57469e+06	4.31373	219.142	628085	4.31024	219.142	1.54304e+06	4.30528	219.142	4.06023e+06	4.31557	219.142	592037	4.305	219.142	1.58292e+06	4.31185	CD	Propionylcarnitine	4.313	C10H19N1O4-[M+H+]-13C-1-{M0}(0.99992)(Niso-2)	13C_1
220.145	2.29154e+06	4.30942	220.144	532798	4.30544	0	0	0	220.145	1.20553e+06	4.30597	220.144	750360	4.30846	0	0	0	220.145	1.88417e+06	4.31373	220.144	540666	4.30788	0	0	0	220.145	2.45717e+06	4.31557	0	0	0	220.144	609298	4.31185	CD	Propionylcarnitine	4.313	C10H19N1O4-[M+H+]-13C-2-{M0}(0.99978)(Niso-3)	13C_2
221.148	2.53156e+06	4.30942	221.148	498931	4.30544	221.148	312156	4.30481	221.149	1.14135e+06	4.30832	221.148	776150	4.30846	221.148	508940	4.30816	221.148	2.39447e+06	4.31373	221.148	601756	4.31024	221.148	892220	4.30763	221.148	2.39887e+06	4.31557	221.148	261012	4.305	221.148	740023	4.3142	CD	Propionylcarnitine	4.313	C10H19N1O4-[M+H+]-13C-3-{M0}(0.99688)(Niso-1)	13C_3
89.1072	9.94978e+06	10.4559	89.1072	2.94727e+07	10.4662	89.1072	4.55771e+07	10.4566	89.1072	8.71609e+06	10.4624	89.1072	3.35038e+07	10.4513	89.1071	5.30248e+07	10.4492	89.1071	1.5487e+07	10.4662	89.1072	1.9588e+07	10.4419	89.1072	6.25746e+07	10.4421	89.1072	1.9081e+07	10.4548	89.1071	2.32053e+07	10.4523	89.1072	6.43858e+07	10.4411	CD	Putrescine	10.402	C4H12N2-[M+H+]-{M0}(0.99872)(Niso-1)	None
90.1106	466982	10.4489	90.1106	1.35843e+06	10.4685	90.1106	3.45393e+06	10.4566	90.1106	334979	10.4624	90.1106	1.17916e+06	10.449	90.1105	2.37575e+06	10.4492	90.1105	728709	10.4662	90.1106	968145	10.4466	90.1106	2.90853e+06	10.4398	90.1106	892388	10.4548	90.1105	813520	10.4523	90.1106	1.90105e+06	10.4435	CD	Putrescine	10.402	C4H12N2-[M+H+]-13C-1-{M0}(0.99919)(Niso-1)	13C_1
91.1139	464043	10.4559	91.1139	569647	10.4615	91.1139	803588	10.4636	91.114	110686	10.4695	91.1139	461146	10.4513	91.1138	596714	10.4469	91.1138	457747	10.4779	91.1139	414837	10.4396	91.1139	719227	10.4421	91.1139	242385	10.4289	91.1138	257000	10.4547	91.1139	455697	10.4411	CD	Putrescine	10.402	C4H12N2-[M+H+]-13C-2-{M0}(0.99956)(Niso-1)	13C_2
0	0	0	92.1172	24428.4	10.4756	92.1172	36505.5	10.4754	0	0	0	92.1172	15227.6	10.4678	92.1171	11569	10.4751	92.1172	50989.7	10.4732	0	0	0	0	0	0	92.1171	7934.71	10.4242	0	0	0	92.1173	45285.8	10.4317	CD	Putrescine	10.402	C4H12N2-[M+H+]-13C-3-{M0}(0.99982)(Niso-1)	13C_3
93.1206	65975.6	10.4465	93.1206	29013.2	10.4426	0	0	0	0	0	0	0	0	0	0	0	0	93.1205	115187	10.4685	0	0	0	0	0	0	93.1206	66979.9	10.4548	0	0	0	0	0	0	CD	Putrescine	10.402	C4H12N2-[M+H+]-13C-4-{M0}(0.99996)(Niso-1)	13C_4
308.091	3.68408e+07	7.16644	308.091	5.7569e+07	7.16318	308.09	4.62678e+07	7.16506	308.091	2.89341e+07	7.16575	308.09	5.9689e+07	7.16615	308.09	3.79781e+07	7.16431	308.09	2.57505e+07	7.16845	308.091	6.34941e+07	7.16103	308.09	3.93641e+07	7.16292	308.09	1.04727e+07	7.17819	308.09	3.74814e+07	7.15992	308.091	2.36438e+07	7.17225	CD	Reduced glutathione	7.177	C10H17N3O6S1-[M+H+]-{M0}(0.99806)(Niso-2)	None
309.094	31277.8	7.16644	0	0	0	0	0	0	309.094	18411.6	7.16575	0	0	0	0	0	0	0	0	0	0	0	0	0	0	0	0	0	0	309.093	81998.7	7.16228	0	0	0	CD	Reduced glutathione	7.177	C10H17N3O6S1-[M+H+]-13C-1-{M0}(0.99357)(Niso-1)	13C_1
310.099	6.25701e+06	7.16644	310.099	8.72591e+06	7.16318	310.099	7.20314e+06	7.16506	310.098	5.2871e+06	7.16575	310.099	9.16892e+06	7.16379	310.099	5.0259e+06	7.16667	310.098	4.07918e+06	7.16845	310.099	9.15889e+06	7.16339	310.099	6.23664e+06	7.16528	310.097	906190	7.18526	310.099	5.23863e+06	7.15992	310.099	2.85108e+06	7.17225	CD	Reduced glutathione	7.177	C10H17N3O6S1-[M+H+]-13C-2-{M0}(0.9946)(Niso-1)	13C_2
311.102	1.44702e+06	7.16644	311.102	1.46392e+06	7.16318	311.102	770838	7.1627	311.102	1.00099e+06	7.16575	311.102	1.82033e+06	7.16379	311.101	130240	7.17138	311.101	660865	7.16845	311.102	1.92717e+06	7.16103	311.101	217425	7.16292	0	0	0	311.101	33636.4	7.16228	311.101	568.638	7.17696	CD	Reduced glutathione	7.177	C10H17N3O6S1-[M+H+]-13C-3-{M0}(0.99824)(Niso-2)	13C_3
312.105	1.59015e+06	7.16644	312.105	1.36928e+06	7.16554	312.103	715737	7.1627	312.104	1.07581e+06	7.16575	312.104	1.44871e+06	7.16615	312.103	478694	7.16667	312.104	974121	7.16845	312.105	1.5011e+06	7.16103	312.104	792646	7.16528	0	0	0	312.104	746499	7.17643	312.104	189911	7.17696	CD	Reduced glutathione	7.177	C10H17N3O6S1-[M+H+]-13C-4-{M0}(0.99829)(Niso-2)	13C_4
313.107	1.38789e+06	7.16644	313.107	1.11936e+06	7.16318	313.107	636662	7.16742	0	0	0	313.107	1.20857e+06	7.16615	0	0	0	313.107	905704	7.1708	313.107	2.39419e+06	7.16103	0	0	0	0	0	0	0	0	0	0	0	0	CD	Reduced glutathione	7.177	C10H17N3O6S1-[M+H+]-13C-5-{M0}(0.99698)(Niso-1)	13C_5
0	0	0	0	0	0	0	0	0	0	0	0	399.143	1.27467e+06	7.77964	0	0	0	0	0	0	399.143	890220	7.77317	399.143	2.03597e+06	7.77491	0	0	0	0	0	0	0	0	0	CD	S-Adenosylmethionine	7.789	C15H22N6O5S1-[M+H+]-{M0}(0.99741)(Niso-2)	None
0	0	0	400.147	202857	7.76822	400.146	202071	7.77868	0	0	0	0	0	0	0	0	0	0	0	0	0	0	0	0	0	0	0	0	0	0	0	0	400.147	216936	7.76921	CD	S-Adenosylmethionine	7.789	C15H22N6O5S1-[M+H+]-13C-1-{M0}(0.98484)(Niso-1)	13C_1
0	0	0	0	0	0	401.153	27246.4	7.80461	0	0	0	401.152	14021.9	7.80557	0	0	0	0	0	0	0	0	0	0	0	0	0	0	0	0	0	0	0	0	0	CD	S-Adenosylmethionine	7.789	C15H22N6O5S1-[M+H+]-13C-2-{M0}(0.16658)(Niso-2)	13C_2
0	0	0	402.156	44030.4	7.78708	402.155	98520.1	7.77397	0	0	0	402.156	57033.1	7.77493	0	0	0	0	0	0	402.156	34372.9	7.77553	402.154	53579.5	7.77255	0	0	0	0	0	0	0	0	0	CD	S-Adenosylmethionine	7.789	C15H22N6O5S1-[M+H+]-13C-3-{M0}(0.99583)(Niso-2)	13C_3
0	0	0	403.158	32565.2	7.79179	403.156	64167.1	7.78575	0	0	0	403.157	39977.2	7.78436	403.157	48259.5	7.78267	0	0	0	403.158	39594.2	7.77789	403.157	91774.5	7.77255	0	0	0	0	0	0	403.157	81788.8	7.78806	CD	S-Adenosylmethionine	7.789	C15H22N6O5S1-[M+H+]-13C-4-{M0}(0.99822)(Niso-2)	13C_4
404.161	1.64456e+06	7.78322	404.161	4.08851e+06	7.78708	404.161	4.04961e+06	7.78104	404.161	819261	7.78034	404.161	4.02037e+06	7.782	404.161	3.59191e+06	7.78032	404.16	1.65303e+06	7.78256	404.161	3.34719e+06	7.77553	404.16	4.91438e+06	7.77255	404.161	1.78499e+06	7.78211	404.16	2.01075e+06	7.77679	404.161	5.12064e+06	7.78335	CD	S-Adenosylmethionine	7.789	C15H22N6O5S1-[M+H+]-13C-5-{M0}(0.97244)(Niso-2)	13C_5
0	0	0	0	0	0	405.163	480788	7.78104	0	0	0	0	0	0	0	0	0	0	0	0	0	0	0	405.163	448199	7.77255	0	0	0	0	0	0	405.163	548966	7.78571	CD	S-Adenosylmethionine	7.789	C15H22N6O5S1-[M+H+]-13C-6-{M0}(0.9924)(Niso-1)	13C_6
146.165	2.96535e+08	9.34136	146.165	7.85502e+07	9.32407	146.165	2.9133e+07	9.38856	0	0	0	146.165	8.67873e+07	9.35307	146.165	4.42751e+07	9.38392	146.165	1.17524e+07	9.3915	146.165	7.90482e+08	9.38008	146.165	7.45854e+07	9.34926	146.165	4.50873e+07	9.42665	146.165	1.87577e+08	9.40586	146.165	1.22808e+08	9.36957	CD	Spermidine	9.33	C7H19N3-[M+H+]-{M0}(0.99996)(Niso-2)	None
0	0	0	147.168	3.18351e+06	9.4287	147.168	1.02153e+06	9.38856	147.168	2.7687e+06	9.33791	0	0	0	147.168	348173	9.27693	0	0	0	147.168	4.88999e+07	9.3235	0	0	0	0	0	0	0	0	0	0	0	0	CD*,*CD	Spermidine	9.33*,*9.33	C7H19N3-[M+H+]-13C-1-{M0}(0.9971)(Niso-1)	13C_1
203.223	2.58933e+07	6.84332	203.223	2.62083e+07	6.83531	203.223	2.61499e+07	6.84661	203.223	3.44024e+07	6.84959	203.223	2.50107e+07	6.83832	203.223	2.25362e+07	6.83885	203.223	1.81992e+07	6.84233	203.223	2.0702e+07	6.84022	203.223	1.06066e+07	6.83517	203.223	8.40205e+06	6.83521	203.223	3.08812e+07	6.84857	203.223	6.84222e+06	6.83756	CD	Spermine	6.887	C10H26N4-[M+H+]-{M0}(0.99929)(Niso-2)	None
265.111	9.86799e+06	6.56061	265.111	1.48906e+07	6.56208	265.111	1.2446e+07	6.56631	265.111	8.44799e+06	6.58176	265.111	1.41654e+07	6.55562	265.111	9.80176e+06	6.55379	265.111	6.65585e+06	6.54542	265.111	1.17102e+07	6.56699	265.111	1.16817e+07	6.54063	265.111	7.83e+06	6.52808	265.111	7.50758e+06	6.5564	265.111	9.7233e+06	6.53368	CD	Thiamine	6.552	C12H16N4O1S1-[M+H+]-{M0}(0.99865)(Niso-2)	None
213.148	1.92298e+07	17.2553	213.148	3.05598e+07	17.2584	213.148	3.37204e+07	17.258	213.148	2.32783e+07	17.254	213.148	1.77311e+07	17.2558	213.148	2.17915e+07	17.2547	213.148	3.51303e+07	17.2634	213.148	1.058e+07	17.2575	213.148	1.23693e+07	17.2544	213.148	8.80436e+06	17.2639	213.148	8.732e+06	17.2563	213.148	1.15153e+07	17.2618	CD	Traumatin	17.249	C12H20O3-[M+H+]-{M0}(0.99734)(Niso-3)	None
216.159	2.18959e+06	17.2459	216.159	2.02164e+06	17.2419	216.159	2.07292e+06	17.2415	216.159	2.15567e+06	17.2422	216.159	2.28891e+06	17.244	216.159	2.01361e+06	17.2453	216.159	2.25484e+06	17.2469	216.159	1.92671e+06	17.2457	216.159	2.17913e+06	17.2426	216.159	2.09784e+06	17.2451	216.159	2.12407e+06	17.2422	216.159	2.16052e+06	17.25	CD*,*CD	Traumatin	17.249*,*17.249	C12H20O3-[M+H+]-13C-3-{M0}(0.99995)(Niso-2)	13C_3
182.081	1.96317e+07	6.58486	182.081	3.26157e+07	6.5887	182.081	6.07068e+07	6.59057	182.081	2.77245e+07	6.59354	182.081	8.36362e+07	6.57987	182.081	1.0064e+08	6.56558	182.081	1.03662e+07	6.58859	182.081	3.14628e+07	6.59125	182.081	8.01893e+07	6.56657	182.081	8.75824e+06	6.5879	182.081	3.33752e+07	6.58065	182.081	2.97866e+07	6.59026	InHouse*,*CD	Tyrosine	6.58*,*6.576	C9H11N1O3-[M+H+]-{M0}(0.99994)(Niso-2)	None
183.085	1.1984e+06	6.53704	183.085	5.66862e+06	6.53615	183.085	3.65748e+06	6.53566	183.085	2.05054e+06	6.53383	183.085	2.63132e+06	6.52969	0	0	0	183.085	1.02982e+06	6.53128	183.085	161281	6.53634	183.084	6.06053e+06	6.5779	0	0	0	183.084	1.04225e+06	6.53754	183.085	23818.5	6.51482	InHouse*,*CD*,*InHouse*,*CD	Tyrosine	6.58*,*6.576*,*6.58*,*6.576	C9H11N1O3-[M+H+]-13C-1-{M0}(0.99606)(Niso-1)	13C_1
405.009	637518	7.85949	405.009	371765	7.85629	405.008	367843	7.85733	405.009	409069	7.86137	405.008	493741	7.86061	405.008	327487	7.85657	405.008	627688	7.86351	405.009	428681	7.86122	405.008	493514	7.8582	405.008	561439	7.86066	405.008	313391	7.86014	405.008	344211	7.86425	CD	UDP	7.885	C9H14N2O12P2-[M+H+]-{M0}(0.99467)(Niso-1)	None
410.026	1.13715e+06	7.85713	410.026	2.05048e+06	7.85865	410.025	1.82442e+06	7.85733	410.026	647047	7.85901	410.025	3.03884e+06	7.86061	410.025	2.07638e+06	7.85893	410.025	1.01876e+06	7.8588	410.026	2.76087e+06	7.85887	410.025	2.1745e+06	7.8582	410.025	1.0175e+06	7.86066	410.025	1.76278e+06	7.85779	410.026	1.90159e+06	7.86425	CD	UDP	7.885	C9H14N2O12P2-[M+H+]-13C-5-{M0}(1)(Niso-3)	13C_5
411.029	126971	7.85713	411.029	207550	7.85629	411.029	145081	7.86204	0	0	0	411.029	203988	7.86061	411.029	67378.9	7.85893	411.028	82750.3	7.8588	411.029	203270	7.85887	411.029	168915	7.8582	0	0	0	411.028	79746.7	7.85779	411.029	115177	7.86425	CD	UDP	7.885	C9H14N2O12P2-[M+H+]-13C-6-{M0}(1)(Niso-3)	13C_6
412.032	348131	7.85949	412.032	438937	7.86101	412.032	231674	7.8644	412.032	190772	7.8543	412.032	467746	7.86296	412.032	147214	7.85893	412.032	268299	7.8588	412.032	369425	7.85887	412.032	270976	7.8582	412.032	264143	7.86066	412.031	165040	7.85779	412.032	198051	7.86661	CD	UDP	7.885	C9H14N2O12P2-[M+H+]-13C-7-{M0}(0.99971)(Niso-2)	13C_7
413.035	223126	7.85949	413.036	162351	7.85865	0	0	0	413.035	109545	7.85901	413.035	200848	7.85825	0	0	0	413.035	216326	7.86116	413.035	185312	7.85887	413.035	60510.2	7.85348	413.035	129247	7.86773	0	0	0	0	0	0	CD	UDP	7.885	C9H14N2O12P2-[M+H+]-13C-8-{M0}(0.99962)(Niso-1)	13C_8
608.089	145135	7.72813	608.088	117027	7.72725	608.089	72928.8	7.72829	608.088	146389	7.72758	608.089	234342	7.72457	0	0	0	608.087	103411	7.72751	608.088	124741	7.72514	608.088	67912.8	7.71749	608.087	102983	7.72474	608.087	93333.5	7.72406	608.089	22701.9	7.7189	CD	UDP-N-acetyl-alpha-D-glucosamine	7.746	C17H27N3O17P2-[M+H+]-{M0}(0.9813)(Niso-1)	None
613.104	284853	7.72577	613.103	481321	7.72961	613.103	389021	7.72829	613.103	220712	7.72758	613.103	574720	7.72457	613.103	277687	7.72288	0	0	0	613.103	428016	7.72514	613.103	352468	7.7222	0	0	0	0	0	0	613.103	252374	7.72833	CD	UDP-N-acetyl-alpha-D-glucosamine	7.746	C17H27N3O17P2-[M+H+]-13C-5-{M0}(0.99649)(Niso-6)	13C_5
614.107	356138	7.72813	614.107	206872	7.72254	614.106	186190	7.72593	614.106	343444	7.73229	614.106	358390	7.72693	614.106	225644	7.72759	0	0	0	614.108	155701	7.72278	614.107	287700	7.72456	614.107	326974	7.72474	0	0	0	614.106	437270	7.72597	CD	UDP-N-acetyl-alpha-D-glucosamine	7.746	C17H27N3O17P2-[M+H+]-13C-6-{M0}(0.96754)(Niso-6)	13C_6
0	0	0	615.109	122685	7.72489	0	0	0	0	0	0	0	0	0	0	0	0	0	0	0	615.109	100195	7.72278	0	0	0	0	0	0	0	0	0	0	0	0	CD	UDP-N-acetyl-alpha-D-glucosamine	7.746	C17H27N3O17P2-[M+H+]-13C-7-{M0}(0.99979)(Niso-6)	13C_7
616.114	584902	7.72577	616.114	545478	7.72725	616.113	598390	7.72829	616.114	399347	7.72522	616.113	780575	7.72693	616.113	461786	7.72052	616.113	563279	7.72751	616.113	581115	7.72278	616.113	612263	7.71984	0	0	0	0	0	0	616.114	433501	7.73305	CD	UDP-N-acetyl-alpha-D-glucosamine	7.746	C17H27N3O17P2-[M+H+]-13C-8-{M0}(0.99401)(Niso-1)	13C_8
0	0	0	618.12	69332.4	7.72725	618.119	78760	7.72593	0	0	0	0	0	0	0	0	0	0	0	0	0	0	0	618.12	86214.8	7.71984	0	0	0	0	0	0	618.12	49338.2	7.73069	CD	UDP-N-acetyl-alpha-D-glucosamine	7.746	C17H27N3O17P2-[M+H+]-13C-10-{M0}(1)(Niso-5)	13C_10
619.123	625079	7.72577	619.124	781382	7.72489	619.123	970089	7.72593	619.123	457898	7.72522	619.123	1.217e+06	7.72693	619.124	901746	7.72523	619.123	663839	7.72515	619.124	991518	7.72514	619.123	1.04818e+06	7.7222	619.123	583295	7.72239	619.123	567051	7.7217	619.124	912905	7.72833	CD	UDP-N-acetyl-alpha-D-glucosamine	7.746	C17H27N3O17P2-[M+H+]-13C-11-{M0}(1)(Niso-6)	13C_11
620.126	122621	7.72813	620.127	236994	7.72725	620.127	290052	7.72593	620.126	65053.9	7.72522	0	0	0	620.126	238469	7.72523	0	0	0	620.127	277219	7.72514	620.127	308633	7.7222	0	0	0	0	0	0	620.126	231654	7.72833	CD	UDP-N-acetyl-alpha-D-glucosamine	7.746	C17H27N3O17P2-[M+H+]-13C-12-{M0}(1)(Niso-5)	13C_12
621.13	1.20953e+06	7.72813	621.13	2.05763e+06	7.72489	621.13	1.88628e+06	7.72357	621.13	724158	7.72994	621.13	2.35233e+06	7.72457	621.13	1.5684e+06	7.72288	621.13	910805	7.72515	621.13	2.51705e+06	7.72514	621.13	2.65253e+06	7.72456	621.13	739701	7.72474	621.13	1.19325e+06	7.7217	621.131	2.06842e+06	7.73069	CD	UDP-N-acetyl-alpha-D-glucosamine	7.746	C17H27N3O17P2-[M+H+]-13C-13-{M0}(1)(Niso-4)	13C_13
622.134	203770	7.72341	622.133	362615	7.72725	622.133	222567	7.72357	0	0	0	622.133	362564	7.72457	622.133	126555	7.72052	0	0	0	622.133	306508	7.72514	622.133	164456	7.7222	0	0	0	0	0	0	622.134	104103	7.72597	CD	UDP-N-acetyl-alpha-D-glucosamine	7.746	C17H27N3O17P2-[M+H+]-13C-14-{M0}(1)(Niso-3)	13C_14
623.137	217893	7.72577	623.137	361384	7.72489	0	0	0	623.136	126953	7.72994	623.136	382426	7.72457	623.136	194603	7.72523	0	0	0	623.137	357226	7.72514	623.137	242029	7.7222	0	0	0	0	0	0	623.136	131483	7.7354	CD	UDP-N-acetyl-alpha-D-glucosamine	7.746	C17H27N3O17P2-[M+H+]-13C-15-{M0}(0.99941)(Niso-2)	13C_15
624.139	114875	7.72577	624.14	140958	7.72489	0	0	0	624.14	72831.2	7.72758	0	0	0	0	0	0	0	0	0	624.14	149590	7.72278	0	0	0	624.139	29041.7	7.72474	0	0	0	0	0	0	CD	UDP-N-acetyl-alpha-D-glucosamine	7.746	C17H27N3O17P2-[M+H+]-13C-16-{M0}(0.99931)(Niso-1)	13C_16
61.0397	8.66616e+06	4.75015	61.0397	9.78004e+06	4.74689	61.0396	7.81228e+06	4.74784	61.0397	4.93063e+06	4.74903	61.0396	1.34627e+07	4.74751	61.0396	5.70972e+06	4.74962	61.0396	8.71724e+06	4.7505	61.0397	6.21711e+06	4.747	61.0397	7.84887e+06	4.74906	0	0	0	61.0396	7.81358e+06	4.74572	61.0397	1.22222e+07	4.75087	InHouse	Urea	4.6514	C1H4N2O1-[M+H+]-{M0}(0.99984)(Niso-1)	None
0	0	0	62.0431	49459.6	4.74689	62.043	38401.7	4.74313	62.0431	25241.9	4.74668	0	0	0	0	0	0	0	0	0	0	0	0	0	0	0	0	0	0	0	0	0	0	0	0	InHouse	Urea	4.6514	C1H4N2O1-[M+H+]-13C-1-{M0}(0.99997)(Niso-1)	13C_1
296.258	2.82183e+07	19.8353	296.258	2.46911e+07	19.8276	296.258	1.8162e+07	19.8325	296.258	2.6193e+07	19.8279	296.258	1.99318e+07	19.8312	296.258	2.66824e+07	19.8301	296.258	1.95477e+07	19.8342	296.258	2.452e+07	19.8306	296.258	1.71646e+07	19.8315	296.258	2.62139e+07	19.8318	296.258	2.61494e+07	19.8284	296.258	2.51699e+07	19.8397	CD	α-Linolenate	19.869	C18H30O2-[M+NH4+]-{M0}(0.99976)(Niso-2)	None
297.261	43475.6	19.8353	0	0	0	0	0	0	0	0	0	0	0	0	0	0	0	0	0	0	297.261	17984.9	19.8306	297.261	1.03794e+06	19.8291	297.261	189639	19.8342	297.261	131481	19.8284	0	0	0	CD*,*CD*,*CD	α-Linolenate	19.869	C18H30O2-[M+NH4+]-13C-1-{M0}(0.98247)(Niso-1)	13C_1
0	0	0	228.027	322904	5.76226	228.026	770529	5.75938	0	0	0	228.027	1.1118e+06	5.76287	228.026	970134	5.77275	0	0	0	228.027	458659	5.76948	228.026	1.24222e+06	5.76207	0	0	0	228.026	248956	5.75641	228.027	1.43374e+06	5.77165	CD	γ-L-Glutamyl 5-phosphate	5.769	C5H10N1O7P1-[M+H+]-{M0}(0.99838)(Niso-1)	None
230.033	387760	5.75835	230.033	2.67321e+06	5.76697	230.033	3.47714e+06	5.76174	230.034	200699	5.76445	230.033	4.88633e+06	5.7723	230.033	3.79187e+06	5.77275	230.033	606320	5.76193	230.033	2.8363e+06	5.7742	230.033	4.9644e+06	5.76678	230.033	516420	5.77062	230.033	1.80014e+06	5.75641	230.033	4.98779e+06	5.77636	CD	γ-L-Glutamyl 5-phosphate	5.769	C5H10N1O7P1-[M+H+]-13C-2-{M0}(0.99932)(Niso-1)	13C_2
0	0	0	232.04	146796	5.76461	232.04	97885.3	5.76646	0	0	0	232.04	547573	5.7723	232.04	175050	5.76333	0	0	0	232.04	297927	5.76477	232.04	431774	5.76207	0	0	0	0	0	0	0	0	0	CD	γ-L-Glutamyl 5-phosphate	5.769	C5H10N1O7P1-[M+H+]-13C-4-{M0}(0.99983)(Niso-1)	13C_4
