# Supplementary material for: Stable Isotope Tracing Reveals an Altered Fate of Glucose in N-Acetyltransferase 1 Knockout Breast Cancer Cells
Source: Genes (Basel). 2023 Mar 31;14(4):843. doi: 10.3390/genes14040843 (PMC10137864; doi:10.3390/genes14040843)
Supplement: Supplementary file 1 [file genes-14-00843-s001.zip › Supplementary Tables/supplementary_table3.xlsx]

## Sheet: anova
Name	Anova Tukey HSD		MDA_MB-231 vs NAT1 KO #2				MDA_MB-231 vs NAT1 KO #5				NAT1 KO #2 vs NAT1 KO #5
					95% Confidence Interval				95% Confidence Interval				95% Confidence Interval
	p0_value	q0_value	p1_value	q1_value	Lower Bound	Upper Bound	p2_value	q2_value	Lower Bound	Upper Bound	p3_value	q3_value	Lower Bound	Upper Bound
5-ADP_Non labeled	0.013	0.0255439	0.01	0.0273171	0.0243697	0.150445	0.183	0.301412	-0.0212161	0.114961	0.263	0.542	-0.108623	0.0275535
5-ADP_13C-1	0.509	0.581714	0.671	0.808086	-0.000101781	0.000183685	0.503	0.678747	-8.7562e-05	0.000197904	0.95	1	-0.000128514	0.000156952
5-ADP_13C-2	0.381	0.468923	0.995	1	-0.00626828	0.0058597	0.409	0.579848	-0.00964538	0.00345434	0.454	0.780606	-0.00944109	0.00365863
5-ADP_13C-3	0.447	0.524206	0.895	1	-0.00462839	0.00641508	0.68	0.865455	-0.00721253	0.00383094	0.427	0.749	-0.00810587	0.0029376
5-ADP_13C-4	0.811	0.833321	0.939	1	-0.00631525	0.00802044	0.939	1	-0.00866485	0.00681947	0.795	1	-0.00951745	0.00596687
5-ADP_13C-5	0.01	0.0215385	0.019	0.0472889	-0.167822	-0.0171603	0.983	1	-0.0799561	0.0707053	0.017	0.07616	0.0181229	0.157608
5-ADP_13C-6	0	0	0.995	1	-0.0221669	0.0237009	0.001	0.00287179	-0.0701153	-0.0272099	0.001	0.00746667	-0.0708823	-0.0279769
5-CMP_Non labeled	0	0	0	0	0.0929178	0.175251	0	0	0.0716839	0.154017	0.362	0.664656	-0.0624007	0.0199328
5-CMP_13C-5	0	0	0	0	-0.200158	-0.134	0	0	-0.223731	-0.157574	0.17	0.432727	-0.0566525	0.00950499
5-CMP_13C-6	0.408	0.496696	0.42	0.580741	-0.0239949	0.00858866	0.971	1	-0.0176469	0.0149367	0.545	0.872	-0.00994375	0.0226398
5-CMP_13C-7	0.001	0.0028	0.109	0.210483	-0.00341687	0.0335516	0	0	0.0257873	0.0657178	0.006	0.032	0.01072	0.0506504
5-CMP_13C-8	0	0	0.003	0.00933333	0.0101011	0.041159	0	0	0.026823	0.0578809	0.036	0.122182	0.00119294	0.0322508
alpha-ketoglutarate_Non labeled	0.082	0.122316	0.221	0.34862	-0.119828	0.0255609	0.078	0.1456	-0.137979	0.00740996	0.771	1	-0.0908457	0.0545437
alpha-ketoglutarate_13C-1	0.354	0.440533	0.501	0.668	-0.00192769	0.00460744	0.345	0.495385	-0.00156345	0.00497168	0.937	1	-0.00266094	0.00338942
alpha-ketoglutarate_13C-2	0.975	0.975	0.973	1	-0.0362458	0.0309888	0.986	1	-0.0354887	0.0317459	0.997	1	-0.0303665	0.0318807
alpha-ketoglutarate_13C-3	0.024	0.0433548	0.04	0.0861538	0.00066385	0.0252206	0.037	0.074	0.000844692	0.0254014	0.999	1	-0.0120975	0.0124592
alpha-ketoglutarate_13C-4	0.002	0.00497778	0.029	0.0662857	0.0015084	0.0256321	0.002	0.00546341	0.00984067	0.0339644	0.186	0.462933	-0.00372959	0.0203941
alpha-ketoglutarate_13C-5	0.027	0.04725	0.157	0.270523	-0.00389366	0.024444	0.023	0.0477037	0.00286149	0.0334696	0.352	0.657067	-0.00741367	0.0231945
Arginine_Non labeled	0.587	0.638291	0.645	0.793846	-0.0103618	0.00532255	0.998	1	-0.00711557	0.00740529	0.614	0.948164	-0.00517769	0.0105066
Arginine_13C-1	0.587	0.638291	0.645	0.793846	-0.00532255	0.0103618	0.998	1	-0.00740529	0.00711557	0.614	0.948164	-0.0105066	0.00517769
Aspartic acid_Non labeled	0	0	0	0	-0.201004	-0.159394	0	0	-0.263793	-0.21931	0	0	-0.0821582	-0.0405481
Aspartic acid_13C-1	0.012	0.024	0.011	0.0293333	0.0037187	0.0222855	0.341	0.495385	-0.00481905	0.0150297	0.091	0.248585	-0.0171802	0.0013866
Aspartic acid_13C-2	0.014	0.0270345	0.147	0.25725	-0.00748336	0.048635	0.011	0.02464	0.0103779	0.0628718	0.237	0.529255	-0.010198	0.042296
Aspartic acid_13C-3	0.023	0.0422295	0.13	0.238222	-0.0223413	0.167503	0.021	0.0443774	0.0209945	0.210839	0.46	0.780606	-0.0581401	0.144812
Aspartic acid_13C-4	0	0	0.001	0.004	0.0146126	0.0436091	0	0	0.0218247	0.0508212	0.386	0.69729	-0.00728618	0.0217104
ATP_Non labeled	0.234	0.312	0.21	0.345882	-0.344405	0.072147	0.602	0.793224	-0.28054	0.136012	0.628	0.948364	-0.128961	0.256692
ATP_13C-2	0.422	0.507574	1	1	-0.000665591	0.000665591	0.483	0.659707	-0.00093127	0.000399911	0.483	0.807403	-0.00093127	0.000399911
ATP_13C-4	0.307	0.386337	0.31	0.456842	-0.0313946	0.00908015	0.421	0.5894	-0.0296263	0.0108485	0.961	1	-0.0169678	0.0205045
ATP_13C-5	0.698	0.737509	0.683	0.813787	-0.168558	0.315958	0.958	1	-0.218004	0.266512	0.839	1	-0.291704	0.192812
CDP_Non labeled	0	0	0	0	0.0965014	0.213566	0.001	0.00287179	0.0670515	0.193495	0.53	0.86029	-0.0879821	0.0384619
CDP_13C-5	0	0	0.002	0.007	-0.203882	-0.0585336	0	0	-0.233315	-0.0879667	0.52	0.856471	-0.102107	0.0432411
CDP_13C-6	0.011	0.0224	0.01	0.0273171	-0.0349238	-0.00569841	0.565	0.753333	-0.0216187	0.00994834	0.071	0.1988	-0.00130757	0.0302594
CDP_13C-7	0	0	0.221	0.34862	-0.00398193	0.0181136	0	0	0.0250511	0.0471467	0	0	0.0188048	0.0392613
CDP_13C-8	0.002	0.00497778	0.207	0.345882	-0.00809068	0.0402116	0.001	0.00287179	0.0216647	0.069967	0.018	0.0775385	0.00560424	0.0539065
Citric acid_Non labeled	0.146	0.206987	0.134	0.238222	-0.0487397	0.365508	0.793	0.986844	-0.147579	0.235939	0.31	0.606345	-0.321328	0.0929196
Citric acid_13C-1	0.288	0.370364	0.286	0.427093	-0.0311882	0.00825656	0.466	0.644346	-0.0284108	0.011034	0.919	1	-0.016945	0.0224998
Citric acid_13C-2	0.166	0.2324	0.181	0.307152	-0.397289	0.0705874	0.273	0.418849	-0.372722	0.0951543	0.954	1	-0.209371	0.258505
Citric acid_13C-3	0.181	0.250272	0.283	0.427093	-0.0130783	0.0497745	0.202	0.327884	-0.0103347	0.0525181	0.968	1	-0.0286828	0.0341699
Citric acid_13C-4	0.717	0.750505	0.856	1	-0.0835252	0.0566084	0.702	0.883416	-0.0905704	0.0495632	0.958	1	-0.077112	0.0630216
Citric acid_13C-5	0.002	0.00497778	0.006	0.0172308	0.0261001	0.132938	0.003	0.00781395	0.0353798	0.142218	0.88	1	-0.0441395	0.0626988
Citric acid_13C-6	0.059	0.0905205	0.89	1	-0.0209198	0.0149696	0.132	0.227446	-0.00403943	0.03185	0.065	0.195282	-0.00106433	0.0348251
Cystathionine_Non labeled	0.044	0.0704	0.666	0.808086	-0.202906	0.389298	0.041	0.0805614	0.0139499	0.606154	0.157	0.40893	-0.079246	0.512959
D-Fructose-6-Phosphate(F6P)_Non labeled	0.011	0.0224	0.022	0.0524255	-0.187478	-0.0163158	0.017	0.0366154	-0.192436	-0.0212739	0.986	1	-0.0905394	0.0806231
D-Fructose-6-Phosphate(F6P)_13C-6	0.011	0.0224	0.022	0.0524255	0.0163158	0.187478	0.017	0.0366154	0.0212739	0.192436	0.986	1	-0.0806231	0.0905394
D-Glucose-6-Phosphate(G6P)_Non labeled	0.03	0.0494118	0.04	0.0861538	-0.266071	-0.0068744	0.935	1	-0.155114	0.121979	0.068	0.195282	-0.00969292	0.249504
D-Glucose-6-Phosphate(G6P)_13C-6	0.03	0.0494118	0.04	0.0861538	0.0068744	0.266071	0.935	1	-0.121979	0.155114	0.068	0.195282	-0.249504	0.00969292
DL-Glyceraldehyde 3-phosphate_Non labeled	0.001	0.0028	0.002	0.007	0.022203	0.0783338	0.001	0.00287179	0.0261914	0.0823223	0.918	1	-0.024077	0.0320539
DL-Glyceraldehyde 3-phosphate_13C-3	0.001	0.0028	0.002	0.007	-0.0783338	-0.022203	0.001	0.00287179	-0.0823223	-0.0261914	0.918	1	-0.0320539	0.024077
Fructose 1,6-bisphosphate_Non labeled	0.225	0.303614	0.997	1	-0.242117	0.229783	0.299	0.446507	-0.1016	0.3703	0.271	0.542	-0.0954333	0.376466
Fructose 1,6-bisphosphate_13C-6	0.225	0.303614	0.997	1	-0.229783	0.242117	0.299	0.446507	-0.3703	0.1016	0.271	0.542	-0.376466	0.0954333
Fumarate_Non labeled	0	0	0	0	-0.175357	-0.110026	0	0	-0.262558	-0.202073	0	0	-0.12229	-0.0569584
Fumarate_13C-1	0.003	0.00714894	0.931	1	-0.00690749	0.00532091	0.007	0.0170435	0.00281813	0.0150465	0.004	0.0224	0.00361142	0.0158398
Fumarate_13C-2	0.029	0.0492121	0.912	1	-0.0246119	0.0184342	0.056	0.108138	-0.000500085	0.0393529	0.041	0.135059	0.000992221	0.0440383
Fumarate_13C-3	0	0	0	0	0.107152	0.139152	0	0	0.155428	0.187428	0	0	0.0322765	0.0642764
Fumarate_13C-4	0	0	0	0	0.0119883	0.0250455	0	0	0.026	0.0390572	0.001	0.00746667	0.00748312	0.0205403
Glutamine_Non labeled	0.02	0.0373333	0.016	0.0407273	0.0102331	0.0856366	0.174	0.290866	-0.011316	0.0640875	0.241	0.529255	-0.0564542	0.0133559
Glutamine_13C-1	0.02	0.0373333	0.016	0.0407273	-0.0856366	-0.0102331	0.174	0.290866	-0.0640875	0.011316	0.241	0.529255	-0.0133559	0.0564542
Histidine_Non labeled	0.673	0.717867	0.877	1	-0.019875	0.0283818	0.91	1	-0.0277247	0.0205322	0.649	0.948364	-0.031978	0.0162788
Histidine_13C-1	0.673	0.717867	0.877	1	-0.0283818	0.019875	0.91	1	-0.0205322	0.0277247	0.649	0.948364	-0.0162788	0.031978
Isocitrate_Non labeled	0.121	0.173744	0.132	0.238222	-0.0115696	0.0910738	0.937	1	-0.0449648	0.0576785	0.219	0.529021	-0.084717	0.0179264
Isocitrate_13C-1	0.054	0.084	0.053	0.109926	-2.54919e-05	0.00385143	0.119	0.20825	-0.000399423	0.0034775	0.826	1	-0.0021686	0.00142074
Isocitrate_13C-2	0	0	0	0	-0.157158	-0.0941885	0	0	-0.176325	-0.113356	0.257	0.542	-0.0506519	0.0123173
Isocitrate_13C-3	0.001	0.0028	0.001	0.004	0.0159673	0.0478076	0.002	0.00546341	0.0142206	0.046061	0.939	1	-0.0164859	0.0129926
Isocitrate_13C-4	0.029	0.0492121	0.071	0.139509	-0.0204212	0.000844829	0.885	1	-0.00882555	0.0124405	0.034	0.119	0.000962643	0.0222287
Isocitrate_13C-5	0	0	0	0	0.0429697	0.0568256	0	0	0.0771129	0.0909688	0	0	0.0272152	0.0410711
Isocitrate_13C-6	0	0	0.001	0.004	0.00449848	0.0120424	0	0	0.0134428	0.0209867	0	0	0.00545218	0.0124365
lactate_Non labeled	0.003	0.00714894	0.003	0.00933333	0.0175195	0.0684383	0.011	0.02464	0.00875146	0.0596702	0.618	0.948164	-0.0342274	0.0166913
lactate_13C-1	0.083	0.122316	0.953	1	-0.000224572	0.000276359	0.091	0.164387	-3.87992e-05	0.000502267	0.136	0.362667	-6.46926e-05	0.000476374
lactate_13C-2	0.027	0.04725	0.219	0.34862	-0.000758699	0.000160652	0.329	0.484842	-0.000210165	0.000709186	0.022	0.088	8.88591e-05	0.00100821
lactate_13C-3	0.002	0.00497778	0.003	0.00933333	-0.0679778	-0.0174337	0.01	0.0238298	-0.0598072	-0.00926317	0.652	0.948364	-0.0171014	0.0334426
L-Glutamic acid_Non labeled	0	0	0	0	-0.083101	-0.0315605	0	0	-0.131739	-0.0801984	0.001	0.00746667	-0.0744082	-0.0228676
L-Glutamic acid_13C-1	0.001	0.0028	0.003	0.00933333	0.00252349	0.00994542	0.001	0.00287179	0.00332996	0.0107519	0.82	1	-0.00290449	0.00451744
L-Glutamic acid_13C-2	0.001	0.0028	0.643	0.793846	-0.0068699	0.0136063	0.001	0.00287179	0.00922566	0.0297019	0.004	0.0224	0.00585745	0.0263337
L-Glutamic acid_13C-3	0	0	0	0	0.00804796	0.0192117	0	0	0.014868	0.0252036	0.027	0.1008	0.00082414	0.0119879
L-Glutamic acid_13C-4	0	0	0	0	0.0146286	0.0285789	0	0	0.0254369	0.0383524	0.007	0.0356364	0.00331572	0.0172661
L-Glutamic acid_13C-5	0	0	0	0	0.0132717	0.0225873	0	0	0.0228756	0.0321913	0.001	0.00746667	0.00494612	0.0142618
Lysine_Non labeled	0.074	0.112	0.113	0.214508	-0.00206687	0.000230665	0.09	0.164387	-0.00199267	0.000156471	1	1	-0.00107457	0.00107457
Malate_Non labeled	0	0	0	0	-0.161927	-0.116172	0	0	-0.24079	-0.195035	0	0	-0.10174	-0.0559853
Malate_13C-1	0.006	0.01344	0.066	0.132	-0.00027182	0.00750356	0.005	0.0127273	0.00230646	0.0100818	0.229	0.529255	-0.00157783	0.00673439
Malate_13C-2	0.002	0.00497778	0.399	0.5586	-0.0207632	0.00730291	0.011	0.02464	0.00495551	0.0309397	0.003	0.0186667	0.0106447	0.0387109
Malate_13C-3	0	0	0	0	0.113003	0.136001	0	0	0.150274	0.173272	0	0	0.0257721	0.04877
Malate_13C-4	0	0	0	0	0.0124568	0.0239136	0	0	0.0242809	0.0357377	0.001	0.00746667	0.00609568	0.0175525
Methionine_Non labeled	0.575	0.637624	0.552	0.710621	-0.0058244	0.0122751	0.907	1	-0.00779956	0.0103	0.789	1	-0.0110249	0.00707459
Methionine_13C-1	0.575	0.637624	0.552	0.710621	-0.0122751	0.0058244	0.907	1	-0.0103	0.00779956	0.789	1	-0.00707459	0.0110249
Phosphoenolpyruvate(PEP)_Non labeled	0	0	0	0	-0.0591267	-0.0262589	0.072	0.136678	-0.029376	0.00136897	0.002	0.014	0.0133168	0.0440618
Phosphoenolpyruvate(PEP)_13C-3	0.006	0.01344	0.006	0.0172308	0.0124702	0.0589898	0.256	0.4096	-0.00925631	0.0372633	0.048	0.1536	-0.0432609	-0.00019205
Proline_Non labeled	0.009	0.0197647	0.129	0.238222	-0.085687	0.0109132	0.007	0.0170435	-0.110661	-0.0212265	0.267	0.542	-0.0768569	0.0197433
Proline_13C-1	0	0	0	0	0.00218426	0.00384171	0	0	0.0033005	0.00495795	0.008	0.0389565	0.000348993	0.00188349
Proline_13C-2	0.783	0.812	0.939	1	-0.0313399	0.0246881	0.918	1	-0.0223403	0.0295315	0.767	1	-0.0210925	0.0349355
Proline_13C-3	0	0	0	0	0.00553796	0.0137695	0	0	0.0102052	0.0184367	0.028	0.101161	0.000551413	0.00878298
Proline_13C-4	0	0	0.005	0.0151351	0.00523064	0.0220312	0	0	0.0161744	0.032975	0.021	0.0871111	0.00196352	0.0199241
Proline_13C-5	0	0	0.001	0.004	0.00645889	0.0181514	0	0	0.0132489	0.0258783	0.027	0.1008	0.000943744	0.0135731
Pyruvate_Non labeled	0.242	0.315163	0.369	0.523139	-0.0613415	0.185336	0.267	0.415333	-0.0466471	0.181732	0.991	1	-0.117793	0.128884
Pyruvate_13C-3	0.242	0.315163	0.369	0.523139	-0.185336	0.0613415	0.267	0.415333	-0.181732	0.0466471	0.991	1	-0.128884	0.117793
S-Adenosylmethionine_13C-5	0.111	0.161455	0.225	0.35	-0.0753502	0.34732	0.116	0.206222	-0.0410444	0.381625	0.894	1	-0.177029	0.245641
Serine_Non labeled	0	0	0	0	0.0194563	0.0367244	0	0	0.0417189	0.0603706	0	0	0.0136286	0.0322802
Succinate_Non labeled	0.291	0.370364	0.361	0.523139	-0.0194787	0.0611139	0.999	1	-0.0408009	0.0397916	0.346	0.656814	-0.0616185	0.018974
Succinate_13C-2	0.047	0.0741408	0.064	0.130327	-0.060392	0.00185609	1	1	-0.0288983	0.0287322	0.065	0.195282	-0.00193912	0.0603089
Succinate_13C-3	0.426	0.507574	0.584	0.743273	-0.00788067	0.00366658	0.957	1	-0.00518598	0.00636127	0.428	0.749	-0.00307894	0.00846831
Threonine_Non labeled	0	0	0	0	0.0210778	0.0291307	0	0	0.0202469	0.0288558	0.915	1	-0.00457933	0.00347356
Threonine_13C-1	0	0	0	0	-0.0291307	-0.0210778	0	0	-0.0288558	-0.0202469	0.915	1	-0.00347356	0.00457933
Tryptophan_Non labeled	0.922	0.930306	0.914	1	-0.0242875	0.0181341	0.978	1	-0.0227421	0.0196795	0.978	1	-0.0196654	0.0227562
Tryptophan_13C-1	0.922	0.930306	0.914	1	-0.0181341	0.0242875	0.978	1	-0.0196795	0.0227421	0.978	1	-0.0227562	0.0196654
Tyrosine_Non labeled	0.454	0.524206	0.454	0.612627	-0.105335	0.0408746	0.633	0.814897	-0.089901	0.0454629	0.92	1	-0.0630937	0.0831161
Tyrosine_13C-1	0.454	0.524206	0.454	0.612627	-0.0408746	0.105335	0.633	0.814897	-0.0454629	0.089901	0.92	1	-0.0831161	0.0630937
Uridine_Non labeled	0	0	0	0	0.0943803	0.166217	0	0	0.095406	0.167243	0.997	1	-0.0348927	0.0369441
Uridine_13C-1	0.56	0.633535	0.542	0.710621	-0.001817	0.0039947	0.957	1	-0.00262727	0.00318444	0.733	1	-0.00391675	0.00229622
Uridine_13C-3	0.033	0.0535652	0.275	0.421918	-0.00901643	0.00231882	0.026	0.0529455	-0.0121677	-0.000832408	0.314	0.606345	-0.00881886	0.0025164
Uridine_13C-5	0	0	0	0	-0.223398	-0.145794	0	0	-0.280994	-0.198032	0.01	0.0466667	-0.0937196	-0.0161153
Uridine_13C-6	0.004	0.00933333	0.047	0.0993208	0.00026592	0.0381933	0.003	0.00781395	0.0125341	0.0504614	0.222	0.529021	-0.00669552	0.0312318
Uridine_13C-7	0	0	0.028	0.0653333	0.00248315	0.0388795	0	0	0.0326105	0.0690069	0.003	0.0186667	0.0119292	0.0483255
Uridine_13C-8	0	0	0.002	0.007	0.012005	0.0401099	0	0	0.0448557	0.0729606	0	0	0.0187982	0.0469031
